# Supplementary material for: Expanding the hydride chemistry: antiperovskites A3MO4H (A = Rb, Cs; M = Mo, W) introducing the transition oxometalate hydrides
Source: Chem Sci. 2022 May 25;13(26):7773–9. doi: 10.1039/d2sc01861f (PMC9258318; doi:10.1039/d2sc01861f)
Supplement: SC-013-D2SC01861F-s002 [file SC-013-D2SC01861F-s002.cif]

# Electronic Supplementary Material (ESI) for Chemical Science.
# This journal is © The Royal Society of Chemistry 2022

####################################################################### 
# 
# This file contains crystal structure data downloaded from the 
# Cambridge Structural Database (CSD) hosted by the Cambridge 
# Crystallographic Data Centre (CCDC).
# 
# Full information about CCDC data access policies and citation 
# guidelines are available at http://www.ccdc.cam.ac.uk/access/V1 
# 
# Audit and citation data items may have been added by the CCDC. 
# Please retain this information to preserve the provenance of 
# this file and to allow appropriate attribution of the data. 
# 
#######################################################################

data_Cs3MoO4D
_database_code_depnum_ccdc_archive 'CCDC 2127400'
loop_
_audit_author_name
_audit_author_address
'Alexander Mutschke'
;Technical University of Munich
Germany
;
_audit_update_record             
;
2021-12-09 deposited with the CCDC.	2022-05-25 downloaded from the CCDC.
;

#=============================================================================

# CHEMICAL DATA

_chemical_name_systematic        'Cesium molybdenum tetraoxide deuteride'
_chemical_name_common            'Cesium molybdate hydride'
_chemical_formula_moiety         'O4 Mo, 3(Cs), 1(D)'
_chemical_formula_structural     ?
_chemical_formula_analytical     ?
_chemical_formula_iupac          'Cs 3 Mo O4 D'
_chemical_formula_sum            'D O4 Mo Cs3'
_chemical_formula_weight         560.6675
_chemical_melting_point          ?
_chemical_compound_source        synthetic

loop_
_atom_type_symbol
_atom_type_scat_length_neutron
_atom_type_scat_source
Mo 0.67150 V.F._Sears_Neutron_News_3_26_(1992)
Cs 0.54200 V.F._Sears_Neutron_News_3_26_(1992)
O 0.58030 V.F._Sears_Neutron_News_3_26_(1992)
D 0.66710 V.F._Sears_Neutron_News_3_26_(1992)

#=============================================================================

# 6. POWDER SPECIMEN AND CRYSTAL DATA

_symmetry_cell_setting           Tetragonal
_symmetry_space_group_name_H-M   'I 4/m c m'
_symmetry_space_group_name_Hall  '-I 4 2c'

loop_
_symmetry_equiv_pos_as_xyz
x,y,z
-y,x,z
-x,-y,z
y,-x,z
-x,y,z+1/2
y,x,z+1/2
x,-y,z+1/2
-y,-x,z+1/2
-x,-y,-z
y,-x,-z
x,y,-z
-y,x,-z
x,-y,-z+1/2
-y,-x,-z+1/2
-x,y,-z+1/2
y,x,-z+1/2
x+1/2,y+1/2,z+1/2
-y+1/2,x+1/2,z+1/2
-x+1/2,-y+1/2,z+1/2
y+1/2,-x+1/2,z+1/2
-x+1/2,y+1/2,z
y+1/2,x+1/2,z
x+1/2,-y+1/2,z
-y+1/2,-x+1/2,z
-x+1/2,-y+1/2,-z+1/2
y+1/2,-x+1/2,-z+1/2
x+1/2,y+1/2,-z+1/2
-y+1/2,x+1/2,-z+1/2
x+1/2,-y+1/2,-z
-y+1/2,-x+1/2,-z
-x+1/2,y+1/2,-z
y+1/2,x+1/2,-z

_cell_length_a                   8.2113(2)
_cell_length_b                   8.2113(2)
_cell_length_c                   12.7893(4)
_cell_angle_alpha                90.0000
_cell_angle_beta                 90.0000
_cell_angle_gamma                90.0000
_cell_volume                     862.32(4)
_cell_formula_units_Z            4
_cell_measurement_temperature    298.15

_pd_spec_mounting                'vanadium container sealed with indium wire'
_pd_spec_mount_mode              transmission
_pd_spec_shape                   cylinder
_pd_char_particle_morphology     crystalline
_pd_char_colour                  grey
_exptl_crystal_F_000             211.5
_exptl_crystal_density_diffrn    4.31835
#=============================================================================

# EXPERIMENTAL DATA

_exptl_special_details           
; Refinement based on neutron diffraction data
;

_pd_instr_location               
; D2b at Institut Laue-Langevin 71 avenue des Martyrs
CS 20156, 38042 GRENOBLE Cedex 9, France
;
_pd_calibration_special_details  'external standard'

_diffrn_ambient_temperature      298.15
_diffrn_source                   'nuclear reactor'
_diffrn_radiation_type           'Constant neutron wavelength'
_diffrn_radiation_wavelength     1.59400

_diffrn_radiation_monochromator  'Germanium 335'
_diffrn_measurement_device_type  D2B
_diffrn_measurement_method       Transmission
_diffrn_detector                 '128 3He counting tubes'
_pd_meas_scan_method             step

_pd_meas_number_of_points        3199
_pd_meas_2theta_range_min        0.05000
_pd_meas_2theta_range_max        159.95000
_pd_meas_2theta_range_inc        0.050018


#=============================================================================
# REFINEMENT DATA

_refine_special_details          
; refinement based on neutron diffraction data
;


_pd_proc_ls_profile_function     'pseudo voigt'
_pd_proc_ls_background_function  'Interpolation of background points'


#  The following profile R-factors are NOT CORRECTED for background
#  The sum is extended to all non-excluded points.

_pd_proc_ls_prof_R_factor        1.1830
_pd_proc_ls_prof_wR_factor       1.5721
_pd_proc_ls_prof_wR_expected     0.8303

#  The following profile R-factors are CORRECTED for background
#  The sum is extended to all non-excluded points.

_pd_proc_ls_prof_cR_factor       6.4886
_pd_proc_ls_prof_cwR_factor      6.6510
_pd_proc_ls_prof_cwR_expected    3.5125

#  The following items are not in the CIF standard, but are defined above

_pd_proc_ls_prof_chi2            3.5853
_pd_proc_ls_prof_echi2           3.5853
_refine_ls_goodness_of_fit_all   1.8934

#  Items related to LS refinement

_refine_ls_R_I_factor            1.6048
_refine_ls_number_reflns         258
_refine_ls_number_parameters     98
_refine_ls_number_restraints     0
_refine_ls_shift/su_max          0.0


_pd_proc_2theta_range_min        -0.0132
_pd_proc_2theta_range_max        159.8868
_pd_proc_2theta_range_inc        0.050018
_pd_proc_wavelength              1.594000
_pd_proc_info_excluded_regions   '0-13, 150-160'

_pd_block_diffractogram_id       Cs3MoO4D


# The following items are used to identify the programs used.

_computing_data_collection       ?
_computing_structure_solution    JANA2006
_computing_structure_refinement  FULLPROF
_computing_molecular_graphics    'DIAMOND 3.2k'
_computing_publication_material  ?

#=============================================================================

# 9. ATOMIC COORDINATES AND DISPLACEMENT PARAMETERS

loop_
_atom_site_label
_atom_site_fract_x
_atom_site_fract_y
_atom_site_fract_z
_atom_site_U_iso_or_equiv
_atom_site_occupancy
_atom_site_adp_type
_atom_site_type_symbol
Mo1 0.00000 0.50000 0.25000 0.0191(9) 1.00000 Uani Mo
Cs1 0.18705(16) 0.68705(16) 0.00000 0.0274(9) 1.00000 Uani Cs
Cs2 0.00000 0.00000 0.25000 0.0306(13) 1.00000 Uani Cs
O1 0.12348(11) 0.62348(11) 0.66890(11) 0.0406(8) 1.00000 Uani O
D1 0.00000 0.00000 0.00000 0.0535(14) 1.00000 Uani D

loop_
_atom_site_aniso_label
_atom_site_aniso_U_11
_atom_site_aniso_U_22
_atom_site_aniso_U_33
_atom_site_aniso_U_12
_atom_site_aniso_U_13
_atom_site_aniso_U_23
_atom_site_aniso_type_symbol
Mo1 0.0209(8) 0.0209(8) 0.0154(12) 0.00000 0.00000 0.00000 Mo
Cs1 0.0275(7) 0.0275(7) 0.0272(13) -0.0032(9) 0.00000 0.00000 Cs
Cs2 0.0308(10) 0.0308(10) 0.0304(18) 0.00000 0.00000 0.00000 Cs
O1 0.0421(7) 0.0421(7) 0.0376(9) -0.0162(9) 0.0100(5) 0.0100(5) O
D1 0.0487(11) 0.0487(11) 0.063(2) 0.00000 0.00000 0.00000 D


#=============================================================================

# DISTANCES AND ANGLES / MOLECULAR GEOMETRY 

_geom_special_details            'molybdate tetrahedron'

loop_
_geom_bond_atom_site_label_1
_geom_bond_atom_site_label_2
_geom_bond_site_symmetry_1
_geom_bond_site_symmetry_2
_geom_bond_distance
_geom_bond_publ_flag
Mo1 O1b -42m m 1.7697(11) ?

loop_
_geom_angle_atom_site_label_1
_geom_angle_atom_site_label_2
_geom_angle_atom_site_label_3
_geom_angle_site_symmetry_1
_geom_angle_site_symmetry_2
_geom_angle_site_symmetry_3
_geom_angle
_geom_angle_publ_flag
O1a Mo1 O1b m -42m m 110.090(48) ?
O1a Mo1 O1c m -42m m 108.240(43) ?

#=============================================================================

# POWDER PROFILE

loop_
_pd_proc_point_id
_pd_proc_2theta_corrected
_pd_proc_intensity_total
_pd_calc_intensity_total
_pd_proc_intensity_bkg_calc

261 12.9868 905(8) 894.2623 888.3548
262 13.0368 910(8) 894.3355 888.0141
263 13.0868 919(8) 894.4650 887.6735
264 13.1368 912(8) 894.6606 887.3328
265 13.1868 911(8) 894.9346 886.9921
266 13.2368 916(8) 895.3008 886.6514
267 13.2868 912(8) 895.7767 886.3108
268 13.3368 910(8) 896.3844 885.9702
269 13.3868 917(8) 897.1545 885.6295
270 13.4368 924(8) 898.1324 885.2888
271 13.4868 916(8) 899.3862 884.9481
272 13.5368 923(8) 901.0203 884.6075
273 13.5868 923(8) 903.1885 884.2668
274 13.6368 932(8) 906.1072 883.9261
275 13.6868 940(8) 910.0593 883.5855
276 13.7368 945(8) 915.3845 883.2448
277 13.7868 944(8) 922.4500 882.9042
278 13.8368 957(8) 931.5991 882.5635
279 13.8868 970(8) 943.0903 882.2228
280 13.9368 976(8) 957.0314 881.8821
281 13.9868 986(8) 973.3265 881.5415
282 14.0368 997(8) 991.6267 881.2008
283 14.0868 1014(8) 1011.2664 880.8602
284 14.1368 1041(8) 1031.1536 880.5195
285 14.1868 1050(8) 1049.6123 880.1788
286 14.2368 1064(8) 1064.3103 879.8382
287 14.2868 1061(8) 1072.5781 879.4975
288 14.3368 1062(8) 1072.3529 879.1569
289 14.3868 1054(8) 1063.2920 878.8162
290 14.4368 1041(8) 1047.0417 878.4755
291 14.4868 1038(8) 1026.3969 878.1349
292 14.5368 1025(8) 1004.2097 877.7942
293 14.5868 1010(8) 982.7672 877.4536
294 14.6368 995(8) 963.6298 877.1129
295 14.6868 985(8) 947.6823 876.7722
296 14.7368 973(8) 935.2480 876.4315
297 14.7868 969(8) 926.2390 876.0909
298 14.8368 966(8) 920.3204 875.7502
299 14.8868 951(8) 917.0682 875.4095
300 14.9368 970(8) 916.0989 875.0689
301 14.9868 977(8) 917.1652 874.7282
302 15.0368 976(8) 920.1973 874.3876
303 15.0868 976(8) 925.3644 874.0469
304 15.1368 981(8) 933.0648 873.7062
305 15.1868 987(8) 943.9075 873.3656
306 15.2368 1004(8) 958.6497 873.0249
307 15.2868 1023(8) 978.0873 872.6843
308 15.3368 1032(8) 1002.9095 872.3436
309 15.3868 1055(8) 1033.5400 872.0029
310 15.4368 1077(8) 1069.9852 871.6622
311 15.4868 1111(9) 1111.7003 871.3216
312 15.5368 1155(9) 1157.4335 870.9809
313 15.5868 1190(9) 1204.9841 870.6403
314 15.6368 1228(9) 1250.8525 870.2996
315 15.6868 1260(9) 1289.9749 869.9589
316 15.7368 1273(9) 1316.1959 869.6183
317 15.7868 1262(9) 1324.1475 869.2776
318 15.8368 1266(9) 1311.9130 868.9370
319 15.8868 1243(9) 1282.1781 868.5963
320 15.9368 1212(9) 1240.6985 868.2556
321 15.9868 1164(9) 1193.7389 867.9150
322 16.0368 1126(9) 1146.4321 867.5743
323 16.0868 1083(9) 1102.3158 867.2336
324 16.1368 1045(8) 1063.4089 866.8929
325 16.1868 1021(8) 1030.4910 866.5523
326 16.2368 1000(8) 1003.4170 866.2117
327 16.2868 984(8) 981.4748 865.8710
328 16.3368 966(8) 963.7106 865.5303
329 16.3868 953(8) 949.1695 865.1896
330 16.4368 947(8) 937.0458 864.8490
331 16.4868 929(8) 926.7320 864.5083
332 16.5368 907(8) 917.8114 864.1677
333 16.5868 900(8) 910.0178 863.8270
334 16.6368 905(8) 903.1855 863.4863
335 16.6868 898(8) 897.2098 863.1456
336 16.7368 893(8) 892.0145 862.8050
337 16.7868 892(8) 887.5331 862.4644
338 16.8368 883(8) 883.6997 862.1237
339 16.8868 881(8) 880.4440 861.7830
340 16.9368 880(8) 879.5884 861.4423
341 16.9868 878(8) 877.3124 861.1017
342 17.0368 882(8) 875.3990 860.7610
343 17.0868 867(8) 873.7836 860.4203
344 17.1368 859(8) 872.4092 860.0797
345 17.1868 871(8) 871.2272 859.7390
346 17.2368 860(8) 870.1976 859.3984
347 17.2868 865(8) 869.2883 859.0577
348 17.3368 862(8) 868.4744 858.7170
349 17.3868 876(8) 867.7365 858.3763
350 17.4368 862(8) 867.0602 858.0357
351 17.4868 863(8) 866.4349 857.6951
352 17.5368 858(8) 865.8529 857.3544
353 17.5868 854(8) 865.3092 857.0137
354 17.6368 858(8) 864.8010 856.6730
355 17.6868 852(8) 864.3303 856.3324
356 17.7368 854(8) 863.8940 855.9917
357 17.7868 856(8) 863.4996 855.6511
358 17.8368 847(8) 863.1550 855.3104
359 17.8868 840(7) 862.8727 854.9697
360 17.9368 846(8) 861.1857 853.1451
361 17.9868 849(8) 860.3739 851.3204
362 18.0368 853(8) 858.9346 849.4957
363 18.0868 856(8) 857.6555 847.6711
364 18.1368 852(8) 856.5703 845.8464
365 18.1868 851(8) 855.7128 844.0217
366 18.2368 842(8) 855.1141 842.1971
367 18.2868 849(8) 854.7999 840.3724
368 18.3368 847(8) 854.7889 838.5477
369 18.3868 838(7) 855.0945 836.7230
370 18.4368 837(7) 855.7294 834.8984
371 18.4868 845(8) 858.0930 834.4532
372 18.5368 845(8) 860.8457 834.0079
373 18.5868 856(8) 864.0601 833.5627
374 18.6368 865(8) 867.8527 833.1175
375 18.6868 867(8) 872.3871 832.6723
376 18.7368 873(8) 877.8679 832.2271
377 18.7868 875(8) 884.5187 831.7819
378 18.8368 882(8) 892.5439 831.3367
379 18.8868 898(8) 902.0819 830.8915
380 18.9368 915(8) 913.1482 830.4462
381 18.9868 940(8) 925.2694 830.0010
382 19.0368 948(8) 938.7374 829.5558
383 19.0868 963(8) 952.6625 829.1106
384 19.1368 976(8) 966.3105 828.6654
385 19.1868 990(8) 978.8361 828.2202
386 19.2368 1000(8) 989.3773 827.7750
387 19.2868 1009(8) 997.1540 827.3298
388 19.3368 1015(8) 1001.5594 826.8846
389 19.3868 1004(8) 1002.2343 826.4393
390 19.4368 995(8) 999.1062 825.9941
391 19.4868 989(8) 992.3953 825.5490
392 19.5368 971(8) 982.5823 825.1037
393 19.5868 955(8) 970.3483 824.6585
394 19.6368 935(8) 956.4910 824.2133
395 19.6868 914(8) 941.8422 823.7681
396 19.7368 896(8) 927.1857 823.3229
397 19.7868 898(8) 913.1964 822.8776
398 19.8368 901(8) 900.4026 822.4324
399 19.8868 889(8) 889.1661 821.9872
400 19.9368 870(8) 879.6908 821.5420
401 19.9868 877(8) 872.0439 821.0968
402 20.0368 869(8) 866.1765 820.6516
403 20.0868 867(8) 861.9775 820.2064
404 20.1368 864(8) 859.2939 819.7612
405 20.1868 861(8) 857.9651 819.3159
406 20.2368 866(8) 857.8450 818.8707
407 20.2868 876(8) 858.8190 818.4255
408 20.3368 873(8) 860.8160 817.9803
409 20.3868 871(8) 863.8193 817.5351
410 20.4368 869(8) 867.1777 817.0899
411 20.4868 882(8) 872.4516 816.6447
412 20.5368 894(8) 879.1984 816.1995
413 20.5868 908(8) 887.8771 815.7543
414 20.6368 932(8) 899.2259 815.3090
415 20.6868 942(8) 914.3439 814.8638
416 20.7368 968(8) 934.7681 814.4186
417 20.7868 996(8) 962.4852 813.9734
418 20.8368 1034(8) 999.8298 813.5282
419 20.8868 1072(8) 1049.2540 813.0829
420 20.9368 1124(9) 1112.9409 812.6378
421 20.9868 1198(9) 1192.3549 812.1926
422 21.0368 1268(9) 1287.7583 811.7473
423 21.0868 1353(10) 1397.7310 811.3021
424 21.1368 1484(10) 1518.6755 810.8569
425 21.1868 1598(10) 1644.0469 810.4117
426 21.2368 1693(11) 1763.3943 809.9665
427 21.2868 1774(11) 1861.7621 809.5212
428 21.3368 1817(11) 1921.6281 809.0760
429 21.3868 1833(11) 1929.1097 808.6309
430 21.4368 1815(11) 1881.5986 808.1856
431 21.4868 1749(11) 1789.5339 807.7404
432 21.5368 1676(11) 1670.5144 807.2952
433 21.5868 1582(10) 1541.9982 806.8500
434 21.6368 1474(10) 1417.5529 806.4048
435 21.6868 1371(10) 1306.2937 805.9596
436 21.7368 1295(9) 1213.4490 805.5143
437 21.7868 1224(9) 1141.2094 805.0692
438 21.8368 1179(9) 1089.6648 804.6240
439 21.8868 1137(9) 1057.6187 804.1787
440 21.9368 1113(9) 1043.2825 803.7335
441 21.9868 1091(9) 1044.6635 803.2883
442 22.0368 1086(9) 1059.6968 802.8431
443 22.0868 1096(9) 1086.1594 802.3979
444 22.1368 1118(9) 1121.4575 801.9526
445 22.1868 1147(9) 1162.2831 801.5074
446 22.2368 1179(9) 1204.1589 801.0623
447 22.2868 1204(9) 1241.0049 800.6170
448 22.3368 1220(9) 1266.8506 800.1718
449 22.3868 1232(9) 1271.9471 799.7266
450 22.4368 1219(9) 1254.6216 799.2814
451 22.4868 1203(9) 1217.4778 798.8362
452 22.5368 1160(9) 1167.1650 798.3910
453 22.5868 1104(9) 1111.1665 797.9457
454 22.6368 1072(8) 1055.6292 797.5005
455 22.6868 1023(8) 1004.7620 797.0553
456 22.7368 987(8) 960.9542 796.6101
457 22.7868 952(8) 925.1085 796.1649
458 22.8368 926(8) 897.0264 795.7197
459 22.8868 904(8) 875.8016 795.2745
460 22.9368 889(8) 860.2074 794.8293
461 22.9868 859(8) 848.9517 794.3840
462 23.0368 842(8) 840.9025 793.9388
463 23.0868 836(7) 835.1403 793.4937
464 23.1368 824(7) 830.9734 793.0484
465 23.1868 823(7) 827.9116 792.6032
466 23.2368 815(7) 825.6249 792.1580
467 23.2868 815(7) 823.9042 791.7128
468 23.3368 819(7) 822.6295 791.2676
469 23.3868 814(7) 821.7429 790.8223
470 23.4368 808(7) 821.2277 790.3771
471 23.4868 802(7) 821.0868 789.9319
472 23.5368 805(7) 821.3183 789.4867
473 23.5868 811(7) 821.9077 789.0415
474 23.6368 806(7) 822.7896 788.5963
475 23.6868 800(7) 823.8502 788.1511
476 23.7368 799(7) 824.9226 787.7059
477 23.7868 809(7) 825.9698 787.4179
478 23.8368 808(7) 826.6246 787.1299
479 23.8868 814(7) 826.7073 786.8420
480 23.9368 814(7) 826.0979 786.5541
481 23.9868 809(7) 824.7580 786.2661
482 24.0368 811(7) 822.7355 785.9781
483 24.0868 806(7) 820.1552 785.6902
484 24.1368 822(7) 817.1942 785.4023
485 24.1868 811(7) 814.0539 785.1143
486 24.2368 820(7) 810.9286 784.8264
487 24.2868 821(7) 807.9818 784.5385
488 24.3368 825(7) 805.3312 784.2505
489 24.3868 811(7) 803.0443 783.9625
490 24.4368 812(7) 801.1430 783.6746
491 24.4868 813(7) 799.6132 783.3867
492 24.5368 800(7) 798.4183 783.0987
493 24.5868 810(7) 798.8611 783.5181
494 24.6368 812(7) 798.9160 783.9374
495 24.6868 811(7) 799.1689 784.3568
496 24.7368 812(7) 799.5880 784.7762
497 24.7868 806(7) 800.1530 785.1956
498 24.8368 810(7) 800.8542 785.6149
499 24.8868 812(7) 801.6928 786.0343
500 24.9368 811(7) 802.6774 786.4537
501 24.9868 807(7) 803.8218 786.8730
502 25.0368 815(7) 805.1428 787.2924
503 25.0868 801(7) 806.6583 787.7118
504 25.1368 804(7) 808.3878 788.1312
505 25.1868 814(7) 810.3539 788.5505
506 25.2368 806(7) 812.5876 788.9699
507 25.2868 817(7) 815.1333 789.3893
508 25.3368 808(7) 818.0522 789.8087
509 25.3868 817(7) 821.4238 790.2280
510 25.4368 819(7) 825.3306 790.6474
511 25.4868 819(7) 829.8495 791.0668
512 25.5368 816(7) 835.0239 791.4861
513 25.5868 809(7) 840.8418 791.9055
514 25.6368 818(7) 847.2258 792.3250
515 25.6868 824(7) 854.0397 792.7443
516 25.7368 830(7) 861.1269 793.1636
517 25.7868 852(8) 868.3730 793.5831
518 25.8368 856(8) 875.7885 794.0024
519 25.8868 861(8) 881.7739 794.4218
520 25.9368 861(8) 890.5427 794.8412
521 25.9868 879(8) 901.1155 795.2605
522 26.0368 905(8) 914.7858 795.6799
523 26.0868 931(8) 933.2568 796.0993
524 26.1368 963(8) 958.5933 796.5187
525 26.1868 995(8) 993.0466 796.9380
526 26.2368 1040(8) 1038.8167 797.3574
527 26.2868 1101(9) 1097.5874 797.7768
528 26.3368 1187(9) 1170.1238 798.1962
529 26.3868 1284(9) 1255.8738 798.6155
530 26.4368 1385(10) 1352.4634 799.0349
531 26.4868 1495(10) 1455.1489 799.4543
532 26.5368 1574(10) 1555.9426 799.8737
533 26.5868 1666(11) 1642.9536 800.2930
534 26.6368 1752(11) 1701.4978 800.7124
535 26.6868 1753(11) 1718.9324 801.1318
536 26.7368 1735(11) 1691.5452 801.5511
537 26.7868 1660(11) 1626.9022 801.9705
538 26.8368 1560(10) 1538.2822 802.3899
539 26.8868 1458(10) 1441.1530 802.8093
540 26.9368 1345(9) 1345.2606 803.2286
541 26.9868 1253(9) 1257.2732 803.6480
542 27.0368 1180(9) 1180.6816 804.0674
543 27.0868 1112(9) 1116.6370 804.4868
544 27.1368 1073(8) 1064.7355 804.9061
545 27.1868 1021(8) 1023.7650 805.3255
546 27.2368 981(8) 992.2676 805.7449
547 27.2868 952(8) 968.9217 806.1642
548 27.3368 925(8) 952.6974 806.5836
549 27.3868 927(8) 942.8933 807.0030
550 27.4368 927(8) 939.0410 807.4224
551 27.4868 928(8) 940.7599 807.8417
552 27.5368 948(8) 947.5776 808.2611
553 27.5868 963(8) 958.7410 808.6805
554 27.6368 979(8) 974.6063 809.0999
555 27.6868 997(8) 990.5095 809.5192
556 27.7368 1007(8) 1005.9688 809.9386
557 27.7868 1012(8) 1018.9519 810.3580
558 27.8368 1024(8) 1027.7589 810.7773
559 27.8868 1027(8) 1031.3872 811.1968
560 27.9368 1031(8) 1029.7318 811.6161
561 27.9868 1023(8) 1023.5660 812.0355
562 28.0368 1028(8) 1014.3080 812.4549
563 28.0868 1038(8) 1003.6576 812.8742
564 28.1368 1020(8) 993.2465 813.2936
565 28.1868 1027(8) 984.3574 813.7130
566 28.2368 1005(8) 977.8734 814.1323
567 28.2868 1000(8) 974.3866 814.5518
568 28.3368 983(8) 974.4039 814.9711
569 28.3868 965(8) 978.5253 815.3905
570 28.4368 974(8) 987.4969 815.8099
571 28.4868 976(8) 1002.1066 816.2292
572 28.5368 991(8) 1022.9421 816.6486
573 28.5868 1016(8) 1050.0712 817.0680
574 28.6368 1069(8) 1082.6956 817.4874
575 28.6868 1102(9) 1118.7563 817.9067
576 28.7368 1135(9) 1154.5117 818.3261
577 28.7868 1188(9) 1184.2926 818.7455
578 28.8368 1196(9) 1201.2368 819.1649
579 28.8868 1200(9) 1200.2142 819.5842
580 28.9368 1187(9) 1179.4187 820.0036
581 28.9868 1169(9) 1143.3536 820.4230
582 29.0368 1124(9) 1098.6907 820.8423
583 29.0868 1085(9) 1057.3341 821.2617
584 29.1368 1031(8) 1013.0536 821.6811
585 29.1868 996(8) 974.1479 822.1005
586 29.2368 952(8) 941.9941 822.5198
587 29.2868 924(8) 916.8011 822.9392
588 29.3368 900(8) 897.9839 823.3586
589 29.3868 879(8) 884.8563 824.1190
590 29.4368 869(8) 875.9246 824.8793
591 29.4868 859(8) 870.1118 825.6396
592 29.5368 847(8) 866.5276 826.4000
593 29.5868 848(8) 864.4966 827.1604
594 29.6368 840(7) 863.5360 827.9208
595 29.6868 826(7) 863.3135 828.6812
596 29.7368 819(7) 863.6008 829.4415
597 29.7868 821(7) 864.2374 830.2018
598 29.8368 818(7) 865.1066 830.9622
599 29.8868 819(7) 864.5786 830.1744
600 29.9368 829(7) 864.1560 829.3865
601 29.9868 839(7) 863.8242 828.5988
602 30.0368 830(7) 863.6088 827.8109
603 30.0868 858(8) 863.5586 827.0231
604 30.1368 854(8) 863.7281 826.2352
605 30.1868 870(8) 864.1510 825.4474
606 30.2368 878(8) 864.8154 824.6595
607 30.2868 899(8) 865.6485 823.8717
608 30.3368 901(8) 866.5217 823.0839
609 30.3868 902(8) 867.2784 822.2961
610 30.4368 921(8) 867.7800 821.5082
611 30.4868 920(8) 867.9472 820.7204
612 30.5368 915(8) 867.8136 819.9326
613 30.5868 920(8) 867.4983 819.1448
614 30.6368 918(8) 867.2086 818.3569
615 30.6868 906(8) 867.1977 817.5691
616 30.7368 890(8) 867.7221 816.7812
617 30.7868 892(8) 869.0079 815.9934
618 30.8368 890(8) 871.2343 815.2056
619 30.8868 888(8) 874.5414 814.4177
620 30.9368 878(8) 879.0558 813.6299
621 30.9868 887(8) 884.9287 812.8421
622 31.0368 899(8) 890.9272 812.0543
623 31.0868 911(8) 900.2925 811.2664
624 31.1368 913(8) 911.9804 810.4786
625 31.1868 927(8) 926.5916 809.6908
626 31.2368 945(8) 944.9502 808.9030
627 31.2868 961(8) 968.1855 808.1151
628 31.3368 995(8) 997.8015 807.3273
629 31.3868 1022(8) 1035.6860 806.5394
630 31.4368 1081(8) 1083.9467 805.7516
631 31.4868 1137(9) 1144.5630 804.9638
632 31.5368 1226(9) 1218.8422 804.1760
633 31.5868 1317(9) 1306.7684 803.3881
634 31.6368 1408(10) 1408.1355 802.6003
635 31.6868 1514(10) 1514.2805 801.8124
636 31.7368 1628(10) 1618.0090 801.0247
637 31.7868 1702(11) 1705.5613 800.2368
638 31.8368 1757(11) 1760.0667 799.4490
639 31.8868 1768(11) 1767.8483 798.6611
640 31.9368 1724(11) 1726.4396 797.8733
641 31.9868 1648(10) 1646.2192 797.0855
642 32.0368 1535(10) 1543.8516 796.2977
643 32.0868 1421(10) 1435.0342 795.5098
644 32.1368 1305(9) 1331.4270 794.7220
645 32.1868 1213(9) 1240.4594 793.9341
646 32.2368 1145(9) 1166.0719 793.1464
647 32.2868 1103(9) 1109.5171 792.3585
648 32.3368 1063(8) 1070.1995 791.5706
649 32.3868 1044(8) 1046.5493 790.7828
650 32.4368 1036(8) 1036.7946 789.9950
651 32.4868 1041(8) 1039.6538 789.2072
652 32.5368 1038(8) 1054.8020 788.4194
653 32.5868 1067(8) 1083.2906 787.6315
654 32.6368 1113(9) 1127.8231 786.8436
655 32.6868 1173(9) 1192.9436 786.0558
656 32.7368 1258(9) 1285.4442 785.2680
657 32.7868 1395(10) 1412.1993 784.4802
658 32.8368 1568(10) 1581.7881 783.6923
659 32.8868 1769(11) 1801.0767 782.9045
660 32.9368 2046(12) 2073.5146 782.1167
661 32.9868 2403(13) 2396.7249 781.3289
662 33.0368 2773(14) 2760.7368 780.5410
663 33.0868 3218(15) 3147.2292 779.7532
664 33.1368 3630(16) 3528.2690 778.9653
665 33.1868 3969(16) 3862.6006 778.1776
666 33.2368 4175(17) 4097.1001 777.3897
667 33.2868 4232(17) 4175.7495 776.6019
668 33.3368 4144(17) 4071.2964 775.8140
669 33.3868 3844(16) 3804.8179 775.0262
670 33.4368 3474(15) 3432.7983 774.2384
671 33.4868 3007(14) 3017.2046 773.4506
672 33.5368 2568(13) 2606.5977 772.6627
673 33.5868 2171(12) 2232.3555 771.8749
674 33.6368 1858(11) 1911.3870 771.0870
675 33.6868 1626(10) 1649.4043 770.2992
676 33.7368 1426(10) 1444.3623 769.5114
677 33.7868 1272(9) 1289.4684 768.7236
678 33.8368 1187(9) 1175.7778 767.9357
679 33.8868 1107(9) 1094.1511 767.1479
680 33.9368 1031(8) 1036.3901 766.3600
681 33.9868 990(8) 995.8293 765.5723
682 34.0368 969(8) 967.4268 764.7844
683 34.0868 949(8) 947.5818 763.9965
684 34.1368 936(8) 933.8036 763.2087
685 34.1868 922(8) 924.3146 762.4209
686 34.2368 928(8) 917.7091 761.6331
687 34.2868 927(8) 912.7226 760.8453
688 34.3368 923(8) 908.1722 760.0574
689 34.3868 916(8) 903.0583 759.2696
690 34.4368 904(8) 896.7343 758.4818
691 34.4868 887(8) 889.0316 757.6939
692 34.5368 883(8) 880.2567 756.9061
693 34.5868 870(8) 871.0579 756.1182
694 34.6368 852(8) 862.4658 755.3304
695 34.6868 844(8) 854.7079 754.5426
696 34.7368 853(8) 848.5312 753.7548
697 34.7868 847(8) 844.2013 752.9670
698 34.8368 830(7) 841.7919 752.1791
699 34.8868 839(7) 855.4788 765.5818
700 34.9368 846(8) 871.0955 778.9846
701 34.9868 856(8) 875.8413 779.4321
702 35.0368 872(8) 883.1302 779.8796
703 35.0868 880(8) 893.8262 780.3271
704 35.1368 908(8) 909.3293 780.7747
705 35.1868 932(8) 931.6622 781.2221
706 35.2368 960(8) 963.4380 781.6696
707 35.2868 1013(8) 1007.6508 782.1171
708 35.3368 1080(8) 1067.2543 782.5646
709 35.3868 1140(9) 1144.5181 783.0121
710 35.4368 1234(9) 1240.3226 783.4597
711 35.4868 1354(10) 1353.3479 783.9071
712 35.5368 1483(10) 1479.2559 784.3546
713 35.5868 1615(10) 1609.6265 784.8022
714 35.6368 1731(11) 1730.6487 785.2496
715 35.6868 1797(11) 1822.9458 785.6971
716 35.7368 1833(11) 1865.5977 786.1447
717 35.7868 1805(11) 1846.0458 786.5922
718 35.8368 1745(11) 1768.5249 787.0397
719 35.8868 1634(10) 1651.3519 787.4872
720 35.9368 1500(10) 1516.4983 787.9346
721 35.9868 1374(10) 1382.0378 788.3821
722 36.0368 1241(9) 1260.0945 788.8297
723 36.0868 1131(9) 1157.4178 789.2772
724 36.1368 1052(8) 1075.0562 789.7247
725 36.1868 1010(8) 1015.5866 790.1722
726 36.2368 961(8) 975.2608 790.6196
727 36.2868 944(8) 951.1924 791.0671
728 36.3368 947(8) 940.6302 791.5147
729 36.3868 951(8) 941.3776 791.9622
730 36.4368 963(8) 951.8508 792.4097
731 36.4868 989(8) 970.8599 792.8572
732 36.5368 1034(8) 997.2035 793.3047
733 36.5868 1083(9) 1029.2037 793.7522
734 36.6368 1120(9) 1064.2737 794.1997
735 36.6868 1143(9) 1098.6313 794.6472
736 36.7368 1158(9) 1127.2034 795.0947
737 36.7868 1163(9) 1144.1123 795.5422
738 36.8368 1148(9) 1144.3397 795.9897
739 36.8868 1122(9) 1126.3994 796.4372
740 36.9368 1097(9) 1093.5952 796.8847
741 36.9868 1044(8) 1052.2288 797.3322
742 37.0368 999(8) 1008.6829 797.7797
743 37.0868 965(8) 967.7316 798.2272
744 37.1368 932(8) 932.2312 798.6747
745 37.1868 898(8) 903.3795 799.1222
746 37.2368 889(8) 881.1656 799.5697
747 37.2868 862(8) 864.4392 800.0172
748 37.3368 853(8) 852.8611 800.4647
749 37.3868 869(8) 844.8795 800.9122
750 37.4368 849(8) 839.4720 801.3597
751 37.4868 850(8) 835.8337 801.8072
752 37.5368 862(8) 827.9581 802.2547
753 37.5868 866(8) 826.4174 802.7022
754 37.6368 847(8) 826.2300 803.1497
755 37.6868 852(8) 825.6180 803.5972
756 37.7368 865(8) 825.2827 804.0447
757 37.7868 861(8) 825.1844 804.4922
758 37.8368 848(8) 825.3068 804.9398
759 37.8868 840(7) 825.6584 805.3872
760 37.9368 835(7) 826.2764 805.8347
761 37.9868 826(7) 827.2358 806.2822
762 38.0368 826(7) 828.6559 806.7297
763 38.0868 833(7) 830.7681 807.1772
764 38.1368 831(7) 833.8641 807.6248
765 38.1868 837(7) 838.3531 808.0722
766 38.2368 835(7) 844.7334 808.5197
767 38.2868 836(7) 853.5426 808.9672
768 38.3368 847(8) 865.2694 809.4147
769 38.3868 865(8) 880.2342 809.8622
770 38.4368 876(8) 898.4500 810.3098
771 38.4868 897(8) 919.4764 810.7572
772 38.5368 917(8) 942.2573 811.2047
773 38.5868 943(8) 964.9512 811.6523
774 38.6368 969(8) 984.9177 812.0997
775 38.6868 986(8) 999.3179 812.5472
776 38.7368 976(8) 1006.3871 812.9948
777 38.7868 967(8) 1006.2620 813.4423
778 38.8368 971(8) 1000.2919 813.8898
779 38.8868 960(8) 989.7406 814.3373
780 38.9368 943(8) 975.4066 814.7847
781 38.9868 924(8) 958.0523 815.2322
782 39.0368 911(8) 938.8593 815.6797
783 39.0868 906(8) 919.4730 816.1273
784 39.1368 896(8) 901.6558 816.5748
785 39.1868 894(8) 886.7892 817.0223
786 39.2368 900(8) 875.4873 817.4698
787 39.2868 904(8) 867.5048 817.9172
788 39.3368 904(8) 861.9641 818.3648
789 39.3868 883(8) 857.7747 818.8123
790 39.4368 885(8) 854.0392 819.2598
791 39.4868 871(8) 850.2853 819.7073
792 39.5368 856(8) 848.2612 820.1548
793 39.5868 833(7) 844.6530 820.6023
794 39.6368 829(7) 841.5125 821.0498
795 39.6868 823(7) 839.0704 821.4973
796 39.7368 821(7) 837.3618 821.9448
797 39.7868 818(7) 836.3387 822.3923
798 39.8368 825(7) 834.9802 821.9543
799 39.8868 819(7) 834.0221 821.5164
800 39.9368 820(7) 832.0837 821.0784
801 39.9868 830(7) 831.6348 820.6405
802 40.0368 835(7) 831.3085 820.2026
803 40.0868 848(8) 831.0690 819.7646
804 40.1368 846(8) 830.9021 819.3267
805 40.1868 848(8) 830.8030 818.8887
806 40.2368 860(8) 830.7735 818.4508
807 40.2868 862(8) 830.8197 818.0129
808 40.3368 829(7) 830.9496 817.5749
809 40.3868 821(7) 831.1719 817.1370
810 40.4368 833(7) 831.4946 816.6990
811 40.4868 808(7) 831.9242 816.2611
812 40.5368 816(7) 831.8579 815.2133
813 40.5868 821(7) 831.9077 814.1654
814 40.6368 818(7) 832.0867 813.1176
815 40.6868 821(7) 832.4366 812.0698
816 40.7368 834(7) 832.9657 811.0220
817 40.7868 839(7) 833.7768 809.9742
818 40.8368 840(7) 835.0161 808.9263
819 40.8868 844(8) 836.9344 807.8785
820 40.9368 847(8) 839.9303 806.8307
821 40.9868 862(8) 844.2091 805.7829
822 41.0368 869(8) 851.5459 804.7351
823 41.0868 878(8) 862.7496 803.6872
824 41.1368 895(8) 879.3550 802.6394
825 41.1868 924(8) 903.0399 801.5916
826 41.2368 951(8) 935.3307 800.5438
827 41.2868 996(8) 977.1946 799.4960
828 41.3368 1043(8) 1028.5894 798.4481
829 41.3868 1096(9) 1088.0159 797.4003
830 41.4368 1163(9) 1152.2446 796.3525
831 41.4868 1222(9) 1216.0104 795.3047
832 41.5368 1276(9) 1271.7582 794.2569
833 41.5868 1321(9) 1309.9001 793.2090
834 41.6368 1322(9) 1321.0896 792.1612
835 41.6868 1315(9) 1301.1187 791.1134
836 41.7368 1258(9) 1254.3529 790.0656
837 41.7868 1196(9) 1191.1635 789.0178
838 41.8368 1129(9) 1122.4877 787.9699
839 41.8868 1056(8) 1056.4878 786.9221
840 41.9368 985(8) 998.0789 785.8743
841 41.9868 927(8) 949.5774 784.8265
842 42.0368 898(8) 911.4119 783.7787
843 42.0868 878(8) 882.7571 782.7308
844 42.1368 843(8) 862.1038 781.6830
845 42.1868 831(7) 847.7137 780.6352
846 42.2368 815(7) 837.9648 779.5874
847 42.2868 810(7) 831.5373 778.5396
848 42.3368 817(7) 827.4744 777.4917
849 42.3868 813(7) 825.1639 776.4439
850 42.4368 810(7) 824.2626 775.3961
851 42.4868 811(7) 824.6130 774.3483
852 42.5368 815(7) 826.1562 773.3005
853 42.5868 826(7) 828.8606 772.2526
854 42.6368 828(7) 832.7388 771.2048
855 42.6868 827(7) 837.6033 770.1570
856 42.7368 842(7) 843.4973 769.1092
857 42.7868 830(7) 850.5886 768.0614
858 42.8368 855(8) 860.1014 767.0135
859 42.8868 876(8) 871.9103 765.9657
860 42.9368 893(8) 888.7311 764.9179
861 42.9868 922(8) 913.6015 763.8701
862 43.0368 952(8) 950.5153 762.8223
863 43.0868 995(8) 1003.7175 761.7744
864 43.1368 1045(8) 1077.4050 760.7266
865 43.1868 1144(9) 1174.4143 759.6788
866 43.2368 1290(9) 1295.1157 758.6310
867 43.2868 1422(10) 1436.3467 757.5832
868 43.3368 1592(10) 1590.5756 756.5353
869 43.3868 1766(11) 1745.0994 755.4875
870 43.4368 1885(11) 1881.6027 754.4397
871 43.4868 2013(12) 1977.5588 753.3919
872 43.5368 2039(12) 2013.2729 752.3441
873 43.5868 1999(12) 1983.5320 751.2962
874 43.6368 1947(11) 1902.3414 750.2484
875 43.6868 1808(11) 1793.7811 749.2006
876 43.7368 1686(11) 1679.4020 748.1528
877 43.7868 1561(10) 1572.1899 747.1050
878 43.8368 1447(10) 1476.2412 746.0571
879 43.8868 1375(10) 1389.7317 745.0093
880 43.9368 1296(9) 1306.8225 743.9615
881 43.9868 1234(9) 1226.0546 742.9137
882 44.0368 1156(9) 1149.2302 741.8658
883 44.0868 1087(9) 1079.5814 740.8180
884 44.1368 1034(8) 1019.4510 739.7702
885 44.1868 982(8) 969.7172 738.7224
886 44.2368 937(8) 930.2240 737.6746
887 44.2868 903(8) 899.9295 736.6268
888 44.3368 879(8) 877.5419 735.5789
889 44.3868 856(8) 861.4949 734.5311
890 44.4368 854(8) 850.1491 733.4833
891 44.4868 830(7) 841.9080 732.4355
892 44.5368 821(7) 835.3089 731.3877
893 44.5868 823(7) 829.1278 730.3398
894 44.6368 812(7) 822.5607 729.2920
895 44.6868 803(7) 815.3925 728.2442
896 44.7368 808(7) 808.2594 727.1964
897 44.7868 806(7) 801.3915 726.1486
898 44.8368 795(7) 795.7380 725.1007
899 44.8868 794(7) 791.7211 724.0529
900 44.9368 797(7) 789.3290 723.0051
901 44.9868 793(7) 788.1152 721.9573
902 45.0368 793(7) 787.3207 720.9095
903 45.0868 792(7) 786.0930 719.8616
904 45.1368 779(7) 783.7457 718.8138
905 45.1868 795(7) 784.3523 722.1624
906 45.2368 792(7) 783.6534 725.5109
907 45.2868 790(7) 782.1418 728.8595
908 45.3368 786(7) 780.4772 732.2083
909 45.3868 792(7) 779.3202 735.5568
910 45.4368 785(7) 779.1407 738.9054
911 45.4868 786(7) 780.1699 742.2540
912 45.5368 792(7) 782.3984 745.6025
913 45.5868 798(7) 785.5820 748.9514
914 45.6368 793(7) 789.3754 752.2999
915 45.6868 791(7) 793.4142 755.6485
916 45.7368 797(7) 796.6885 758.9971
917 45.7868 798(7) 800.8190 762.3456
918 45.8368 801(7) 805.1880 765.6945
919 45.8868 803(7) 810.0278 769.0430
920 45.9368 810(7) 816.0140 772.3915
921 45.9868 816(7) 822.4145 775.7401
922 46.0368 825(7) 829.9337 779.0887
923 46.0868 830(7) 834.7379 778.2031
924 46.1368 840(7) 841.7225 777.3176
925 46.1868 845(8) 851.9313 776.4322
926 46.2368 857(8) 866.8344 775.5467
927 46.2868 883(8) 888.2650 774.6612
928 46.3368 915(8) 918.2158 773.7757
929 46.3868 956(8) 958.4240 772.8902
930 46.4368 1025(8) 1009.8263 772.0047
931 46.4868 1088(9) 1071.8978 771.1193
932 46.5368 1181(9) 1142.0524 770.2338
933 46.5868 1263(9) 1215.2419 769.3482
934 46.6368 1341(9) 1283.6926 768.4627
935 46.6868 1381(10) 1336.9243 767.5773
936 46.7368 1407(10) 1363.4630 766.6918
937 46.7868 1394(10) 1356.0804 765.8063
938 46.8368 1348(9) 1316.9246 764.9207
939 46.8868 1275(9) 1255.9779 764.0353
940 46.9368 1179(9) 1184.7976 763.1498
941 46.9868 1100(9) 1112.6287 762.2643
942 47.0368 1023(8) 1045.9407 761.3788
943 47.0868 971(8) 988.8810 760.4933
944 47.1368 917(8) 943.4539 759.6078
945 47.1868 881(8) 910.0913 758.7223
946 47.2368 879(8) 888.2158 757.8369
947 47.2868 861(8) 876.9821 756.9514
948 47.3368 857(8) 875.6391 756.0658
949 47.3868 875(8) 883.7759 755.1804
950 47.4368 892(8) 901.2078 754.2949
951 47.4868 921(8) 927.6550 753.4094
952 47.5368 972(8) 962.2761 752.5239
953 47.5868 1011(8) 1002.1290 751.6384
954 47.6368 1062(8) 1045.7394 750.7529
955 47.6868 1121(9) 1086.2646 749.8674
956 47.7368 1147(9) 1115.8693 748.9819
957 47.7868 1136(9) 1126.8828 748.0964
958 47.8368 1129(9) 1116.1614 747.2109
959 47.8868 1094(9) 1087.4241 746.3254
960 47.9368 1040(8) 1047.9656 745.4399
961 47.9868 995(8) 1006.3953 744.5544
962 48.0368 955(8) 967.4003 743.6689
963 48.0868 912(8) 933.8477 742.7834
964 48.1368 891(8) 907.0010 741.8979
965 48.1868 876(8) 887.3824 741.0125
966 48.2368 881(8) 875.3353 740.1270
967 48.2868 860(8) 870.9686 739.2415
968 48.3368 866(8) 873.9171 738.3560
969 48.3868 881(8) 883.2305 737.4705
970 48.4368 899(8) 897.3231 736.5850
971 48.4868 902(8) 913.9171 735.6995
972 48.5368 934(8) 929.8851 734.8140
973 48.5868 955(8) 941.7057 733.9285
974 48.6368 949(8) 945.0488 733.0430
975 48.6868 936(8) 938.6898 732.1575
976 48.7368 918(8) 924.0825 731.2720
977 48.7868 898(8) 904.6051 730.3866
978 48.8368 864(8) 883.6748 729.5010
979 48.8868 853(8) 863.8438 728.6155
980 48.9368 834(7) 846.7136 727.7300
981 48.9868 814(7) 833.0567 726.8446
982 49.0368 799(7) 823.0399 725.9591
983 49.0868 796(7) 816.3879 725.0735
984 49.1368 780(7) 812.6674 724.1880
985 49.1868 788(7) 811.5567 723.3026
986 49.2368 793(7) 813.0771 722.4171
987 49.2868 807(7) 817.7067 721.5316
988 49.3368 825(7) 826.3208 720.6461
989 49.3868 842(7) 839.9650 719.7606
990 49.4368 859(8) 859.5335 718.8751
991 49.4868 887(8) 885.4131 717.9896
992 49.5368 927(8) 917.1772 717.1042
993 49.5868 960(8) 953.3856 716.2186
994 49.6368 1007(8) 991.4824 715.3331
995 49.6868 1039(8) 1027.7407 714.4476
996 49.7368 1068(8) 1057.2383 713.5622
997 49.7868 1080(8) 1074.0314 712.6767
998 49.8368 1081(8) 1072.9834 711.7911
999 49.8868 1063(8) 1053.1873 710.9057
1000 49.9368 1028(8) 1018.7344 710.0202
1001 49.9868 981(8) 977.0933 709.1347
1002 50.0368 933(8) 934.8503 708.2493
1003 50.0868 895(8) 896.3146 707.3637
1004 50.1368 846(8) 863.6379 706.4782
1005 50.1868 827(7) 837.3517 705.5927
1006 50.2368 806(7) 816.9493 704.7073
1007 50.2868 794(7) 801.3633 703.8218
1008 50.3368 785(7) 789.3679 702.9362
1009 50.3868 778(7) 779.8698 702.0507
1010 50.4368 766(7) 772.0568 701.1653
1011 50.4868 762(7) 765.4470 700.2798
1012 50.5368 767(7) 760.9395 700.4708
1013 50.5868 768(7) 757.4630 700.6617
1014 50.6368 765(7) 755.3525 700.8527
1015 50.6868 784(7) 754.8325 701.0437
1016 50.7368 780(7) 755.3266 701.2346
1017 50.7868 792(7) 758.9232 701.4256
1018 50.8368 797(7) 765.0283 701.6166
1019 50.8868 793(7) 773.9862 701.8076
1020 50.9368 808(7) 786.1775 701.9985
1021 50.9868 824(7) 802.4904 702.1895
1022 51.0368 838(7) 823.9944 702.3804
1023 51.0868 866(8) 852.0721 702.5715
1024 51.1368 887(8) 889.2721 702.7624
1025 51.1868 930(8) 932.8644 702.9534
1026 51.2368 979(8) 983.0160 703.1443
1027 51.2868 1027(8) 1036.4893 703.3353
1028 51.3368 1069(8) 1087.4833 703.5263
1029 51.3868 1110(9) 1127.3286 703.7173
1030 51.4368 1125(9) 1146.1086 703.9083
1031 51.4868 1126(9) 1137.4357 704.0992
1032 51.5368 1082(8) 1103.2410 704.2902
1033 51.5868 1033(8) 1052.4318 704.4811
1034 51.6368 986(8) 995.3397 704.6721
1035 51.6868 940(8) 939.9547 704.8631
1036 51.7368 883(8) 890.6998 705.0541
1037 51.7868 846(8) 851.3866 705.2450
1038 51.8368 819(7) 822.2892 705.4360
1039 51.8868 803(7) 803.1863 705.6270
1040 51.9368 785(7) 793.3010 705.8179
1041 51.9868 802(7) 791.7244 706.0089
1042 52.0368 802(7) 797.6917 706.1999
1043 52.0868 811(7) 810.9795 706.3909
1044 52.1368 834(7) 830.1637 706.5818
1045 52.1868 862(8) 854.6917 706.7728
1046 52.2368 884(8) 883.0038 706.9637
1047 52.2868 915(8) 912.5687 707.1547
1048 52.3368 941(8) 939.5756 707.3457
1049 52.3868 957(8) 959.1011 707.5367
1050 52.4368 960(8) 966.6813 707.7277
1051 52.4868 950(8) 960.9324 707.9186
1052 52.5368 936(8) 944.4644 708.1096
1053 52.5868 907(8) 921.5776 708.3006
1054 52.6368 892(8) 896.8569 708.4915
1055 52.6868 874(8) 872.7977 708.6825
1056 52.7368 850(8) 850.9593 708.8735
1057 52.7868 829(7) 832.0432 709.0645
1058 52.8368 811(7) 816.1377 709.2554
1059 52.8868 809(7) 803.0202 709.4464
1060 52.9368 797(7) 792.3575 709.6374
1061 52.9868 799(7) 783.8818 709.8283
1062 53.0368 786(7) 777.4998 710.0193
1063 53.0868 785(7) 773.3073 710.2103
1064 53.1368 791(7) 771.5554 710.4012
1065 53.1868 781(7) 772.5641 710.5922
1066 53.2368 786(7) 776.6580 710.7832
1067 53.2868 788(7) 784.0562 710.9741
1068 53.3368 781(7) 794.7708 711.1652
1069 53.3868 807(7) 808.5184 711.3561
1070 53.4368 818(7) 824.6223 711.5471
1071 53.4868 833(7) 841.9714 711.7380
1072 53.5368 854(8) 858.9745 711.9290
1073 53.5868 873(8) 873.5360 712.1200
1074 53.6368 884(8) 883.1195 712.3110
1075 53.6868 889(8) 885.3198 712.5020
1076 53.7368 887(8) 879.1176 712.6929
1077 53.7868 877(8) 865.3478 712.8839
1078 53.8368 859(8) 847.7797 713.0748
1079 53.8868 843(8) 829.0036 713.2658
1080 53.9368 814(7) 811.3214 713.4568
1081 53.9868 807(7) 796.2089 713.6478
1082 54.0368 793(7) 784.4319 713.8387
1083 54.0868 783(7) 777.9003 714.0297
1084 54.1368 778(7) 773.1793 714.2206
1085 54.1868 784(7) 771.6475 714.4116
1086 54.2368 766(7) 773.1107 714.6026
1087 54.2868 771(7) 777.6997 714.8560
1088 54.3368 778(7) 785.8636 715.1093
1089 54.3868 798(7) 798.7327 715.3626
1090 54.4368 819(7) 818.1699 715.6160
1091 54.4868 843(8) 846.7859 715.8693
1092 54.5368 899(8) 887.7539 716.1226
1093 54.5868 941(8) 944.2775 716.3760
1094 54.6368 1026(8) 1018.7922 716.6293
1095 54.6868 1115(9) 1111.8816 716.8827
1096 54.7368 1233(9) 1221.0669 717.1360
1097 54.7868 1343(9) 1339.5586 717.3893
1098 54.8368 1474(10) 1454.9377 717.6427
1099 54.8868 1540(10) 1548.1793 717.8960
1100 54.9368 1591(10) 1597.5894 718.1494
1101 54.9868 1564(10) 1588.8632 718.4027
1102 55.0368 1500(10) 1525.5688 718.6560
1103 55.0868 1394(10) 1426.2708 718.9094
1104 55.1368 1295(9) 1312.5007 719.1627
1105 55.1868 1156(9) 1200.7936 719.4161
1106 55.2368 1073(8) 1101.4375 719.6694
1107 55.2868 1001(8) 1019.7194 719.9227
1108 55.3368 933(8) 957.4046 720.1761
1109 55.3868 900(8) 913.3450 720.4294
1110 55.4368 880(8) 887.2872 720.6827
1111 55.4868 868(8) 876.4797 720.9361
1112 55.5368 883(8) 879.1415 721.1895
1113 55.5868 904(8) 893.0859 721.4428
1114 55.6368 915(8) 916.5612 721.6961
1115 55.6868 951(8) 947.0764 721.9495
1116 55.7368 996(8) 981.0381 722.2028
1117 55.7868 1035(8) 1013.2041 722.4561
1118 55.8368 1072(8) 1036.6838 722.7095
1119 55.8868 1062(8) 1044.7510 722.9628
1120 55.9368 1043(8) 1034.5830 723.2162
1121 55.9868 1016(8) 1009.2003 723.4695
1122 56.0368 965(8) 975.0886 723.7228
1123 56.0868 917(8) 938.1552 723.9762
1124 56.1368 882(8) 902.7878 724.2295
1125 56.1868 847(8) 871.4707 724.4828
1126 56.2368 820(7) 845.3108 724.7362
1127 56.2868 792(7) 825.5846 724.9895
1128 56.3368 786(7) 809.1927 725.2429
1129 56.3868 788(7) 797.1310 725.4962
1130 56.4368 783(7) 788.2437 725.7496
1131 56.4868 775(7) 781.8347 726.0029
1132 56.5368 773(7) 777.3987 726.2562
1133 56.5868 770(7) 774.6184 726.5096
1134 56.6368 781(7) 773.2043 726.6416
1135 56.6868 782(7) 773.2095 726.7736
1136 56.7368 777(7) 774.6221 726.9056
1137 56.7868 793(7) 777.4489 727.0376
1138 56.8368 792(7) 781.6844 727.1696
1139 56.8868 790(7) 787.2961 727.3016
1140 56.9368 796(7) 794.1954 727.4336
1141 56.9868 812(7) 802.2429 727.5656
1142 57.0368 810(7) 811.2620 727.6976
1143 57.0868 838(7) 821.0815 727.8296
1144 57.1368 865(8) 831.6160 727.9615
1145 57.1868 886(8) 843.2927 728.0936
1146 57.2368 883(8) 856.0562 728.2256
1147 57.2868 894(8) 871.3596 728.3575
1148 57.3368 899(8) 891.1963 728.4896
1149 57.3868 923(8) 918.5077 728.6216
1150 57.4368 951(8) 957.0562 728.7535
1151 57.4868 988(8) 1010.9279 728.8856
1152 57.5368 1063(8) 1083.6531 729.0176
1153 57.5868 1165(9) 1176.8872 729.1495
1154 57.6368 1278(9) 1289.6646 729.2816
1155 57.6868 1420(10) 1415.8794 729.4136
1156 57.7368 1568(10) 1543.2227 729.5455
1157 57.7868 1660(11) 1651.7351 729.6776
1158 57.8368 1741(11) 1716.3838 729.8096
1159 57.8868 1727(11) 1717.9688 729.9415
1160 57.9368 1686(11) 1656.6860 730.0735
1161 57.9868 1566(10) 1551.9630 730.2056
1162 58.0368 1443(10) 1428.8674 730.3375
1163 58.0868 1326(9) 1307.3400 730.4695
1164 58.1368 1216(9) 1199.7737 730.6016
1165 58.1868 1117(9) 1112.1880 730.7335
1166 58.2368 1055(8) 1045.8961 730.8655
1167 58.2868 1015(8) 998.9907 730.9976
1168 58.3368 974(8) 967.7555 731.1295
1169 58.3868 946(8) 947.9376 731.2615
1170 58.4368 933(8) 935.5240 731.3936
1171 58.4868 920(8) 927.1215 731.5255
1172 58.5368 913(8) 920.0707 731.6575
1173 58.5868 911(8) 912.2263 731.7896
1174 58.6368 890(8) 902.7409 731.9215
1175 58.6868 876(8) 891.9026 732.0535
1176 58.7368 871(8) 880.7532 732.1855
1177 58.7868 863(8) 870.4546 732.3175
1178 58.8368 853(8) 860.5703 732.4495
1179 58.8868 866(8) 855.0168 732.8323
1180 58.9368 870(8) 852.7164 733.2150
1181 58.9868 867(8) 854.0340 733.5978
1182 59.0368 885(8) 859.1646 733.9805
1183 59.0868 876(8) 867.9357 734.3633
1184 59.1368 887(8) 879.7064 734.7461
1185 59.1868 892(8) 893.2811 735.1288
1186 59.2368 907(8) 906.6948 735.5116
1187 59.2868 905(8) 917.3597 735.8943
1188 59.3368 908(8) 922.9579 736.2771
1189 59.3868 914(8) 923.0952 736.6599
1190 59.4368 900(8) 920.0421 737.0426
1191 59.4868 898(8) 917.6073 737.4254
1192 59.5368 898(8) 919.7029 737.8081
1193 59.5868 918(8) 929.7906 738.1909
1194 59.6368 940(8) 950.8143 738.5737
1195 59.6868 969(8) 985.0419 738.9564
1196 59.7368 1025(8) 1033.1918 739.3392
1197 59.7868 1083(9) 1095.8071 739.7219
1198 59.8368 1167(9) 1170.3192 740.1047
1199 59.8868 1244(9) 1252.9232 740.4874
1200 59.9368 1332(9) 1336.8246 740.8702
1201 59.9868 1411(10) 1410.3396 741.2529
1202 60.0368 1469(10) 1457.0498 741.6357
1203 60.0868 1472(10) 1461.9004 742.0185
1204 60.1368 1446(10) 1421.5027 742.4012
1205 60.1868 1386(10) 1347.2487 742.7840
1206 60.2368 1294(9) 1256.9686 743.1667
1207 60.2868 1191(9) 1166.0281 743.5495
1208 60.3368 1093(9) 1084.4863 743.9323
1209 60.3868 990(8) 1017.7606 744.3150
1210 60.4368 956(8) 967.8136 744.6978
1211 60.4868 916(8) 934.2770 745.0805
1212 60.5368 887(8) 915.4267 745.4633
1213 60.5868 897(8) 908.9756 745.8461
1214 60.6368 890(8) 912.5902 746.2288
1215 60.6868 899(8) 924.0439 746.6116
1216 60.7368 919(8) 941.0906 746.9943
1217 60.7868 949(8) 961.1787 747.3771
1218 60.8368 973(8) 981.0369 747.7598
1219 60.8868 986(8) 996.3810 748.1426
1220 60.9368 1004(8) 1002.6166 748.5253
1221 60.9868 1019(8) 996.3286 748.9081
1222 61.0368 1001(8) 978.4589 749.2908
1223 61.0868 976(8) 953.1093 749.6736
1224 61.1368 945(8) 925.0427 750.0564
1225 61.1868 927(8) 897.9305 750.4391
1226 61.2368 892(8) 874.0303 750.8219
1227 61.2868 870(8) 854.4443 751.2047
1228 61.3368 845(8) 839.3875 751.5874
1229 61.3868 837(7) 828.4944 751.9702
1230 61.4368 815(7) 821.1585 752.3529
1231 61.4868 818(7) 817.7870 752.7357
1232 61.5368 814(7) 815.6844 753.1184
1233 61.5868 801(7) 815.3818 753.5012
1234 61.6368 803(7) 816.0892 753.5231
1235 61.6868 817(7) 816.1771 753.5451
1236 61.7368 827(7) 818.6783 753.5670
1237 61.7868 835(7) 821.6962 753.5889
1238 61.8368 848(8) 825.0812 753.6109
1239 61.8868 855(8) 828.7433 753.6328
1240 61.9368 844(8) 832.6351 753.6547
1241 61.9868 840(7) 836.7150 753.6766
1242 62.0368 842(7) 840.8952 753.6986
1243 62.0868 840(7) 844.9788 753.7205
1244 62.1368 841(7) 848.5730 753.7424
1245 62.1868 833(7) 851.0318 753.7644
1246 62.2368 832(7) 851.4397 753.7863
1247 62.2868 822(7) 849.0137 753.8082
1248 62.3368 823(7) 843.7554 753.8302
1249 62.3868 808(7) 836.6386 753.8521
1250 62.4368 819(7) 828.9527 753.8740
1251 62.4868 808(7) 821.9059 753.8960
1252 62.5368 812(7) 816.0118 753.9179
1253 62.5868 816(7) 811.3526 753.9398
1254 62.6368 809(7) 807.6172 753.9618
1255 62.6868 811(7) 804.3175 753.9837
1256 62.7368 803(7) 801.1389 754.0056
1257 62.7868 804(7) 798.0536 754.0275
1258 62.8368 798(7) 795.2032 754.0495
1259 62.8868 795(7) 793.6476 754.0714
1260 62.9368 784(7) 791.6099 754.0933
1261 62.9868 798(7) 790.0183 754.1153
1262 63.0368 792(7) 788.8762 754.1372
1263 63.0868 807(7) 788.1880 754.1591
1264 63.1368 793(7) 787.7916 754.1811
1265 63.1868 796(7) 788.0801 754.2030
1266 63.2368 804(7) 788.8854 754.2249
1267 63.2868 804(7) 790.1891 754.2469
1268 63.3368 794(7) 791.8999 754.2688
1269 63.3868 793(7) 793.8082 754.2907
1270 63.4368 792(7) 795.5475 754.3127
1271 63.4868 805(7) 796.6051 754.3346
1272 63.5368 797(7) 796.5101 754.3565
1273 63.5868 801(7) 795.2509 754.3784
1274 63.6368 794(7) 792.9109 754.4004
1275 63.6868 796(7) 790.3519 754.4223
1276 63.7368 797(7) 788.6542 754.4442
1277 63.7868 788(7) 786.7562 754.4662
1278 63.8368 787(7) 785.4917 754.4881
1279 63.8868 788(7) 783.9159 754.5100
1280 63.9368 792(7) 784.0183 754.5320
1281 63.9869 782(7) 784.7226 754.5539
1282 64.0368 782(7) 786.2336 754.8256
1283 64.0868 784(7) 788.3367 755.0972
1284 64.1368 801(7) 791.1287 755.3689
1285 64.1868 798(7) 794.8265 755.6406
1286 64.2368 802(7) 799.7560 755.9122
1287 64.2868 804(7) 806.5906 756.1839
1288 64.3368 816(7) 815.2566 756.4556
1289 64.3868 823(7) 826.3604 756.7272
1290 64.4368 838(7) 840.0576 756.9989
1291 64.4868 847(8) 856.1652 757.2706
1292 64.5368 859(8) 874.0539 757.5422
1293 64.5868 880(8) 892.5590 757.8139
1294 64.6368 883(8) 910.0582 758.0856
1295 64.6868 917(8) 925.2123 758.3572
1296 64.7368 935(8) 938.1949 758.6290
1297 64.7868 930(8) 952.8117 758.9006
1298 64.8368 952(8) 974.1215 759.1723
1299 64.8868 999(8) 1006.1557 759.4439
1300 64.9368 1053(8) 1052.6542 759.7156
1301 64.9868 1107(9) 1114.5723 759.9873
1302 65.0368 1176(9) 1189.6400 760.2589
1303 65.0868 1273(9) 1271.4922 760.5306
1304 65.1368 1351(9) 1348.6353 760.8022
1305 65.1868 1410(10) 1404.7213 761.0740
1306 65.2368 1438(10) 1423.2151 761.3456
1307 65.2868 1410(10) 1397.2136 761.6173
1308 65.3368 1361(10) 1334.7385 761.8890
1309 65.3868 1287(9) 1252.2692 762.1606
1310 65.4368 1179(9) 1165.2289 762.4323
1311 65.4868 1080(8) 1084.1719 762.7040
1312 65.5368 1008(8) 1014.9503 762.9756
1313 65.5868 963(8) 959.7977 763.2473
1314 65.6368 917(8) 918.4617 763.5190
1315 65.6868 900(8) 889.7665 763.7906
1316 65.7368 876(8) 869.9549 764.0623
1317 65.7868 858(8) 857.2231 764.3340
1318 65.8368 847(8) 849.5654 764.6057
1319 65.8868 836(7) 845.5930 764.8773
1320 65.9368 855(8) 844.4868 765.0945
1321 65.9868 859(8) 846.1317 765.3117
1322 66.0368 866(8) 850.9285 765.5289
1323 66.0868 882(8) 859.7829 765.7461
1324 66.1368 885(8) 874.3900 765.9632
1325 66.1868 908(8) 896.8351 766.1804
1326 66.2368 926(8) 929.0246 766.3976
1327 66.2868 980(8) 972.9380 766.6147
1328 66.3368 1032(8) 1029.3639 766.8320
1329 66.3868 1089(9) 1097.1482 767.0491
1330 66.4368 1163(9) 1172.3645 767.2663
1331 66.4868 1221(9) 1247.2358 767.4835
1332 66.5368 1275(9) 1309.6226 767.7007
1333 66.5868 1332(9) 1344.7441 767.9178
1334 66.6368 1343(9) 1342.2135 768.1350
1335 66.6868 1308(9) 1303.7787 768.3522
1336 66.7368 1259(9) 1242.0986 768.5694
1337 66.7868 1192(9) 1172.0411 768.7866
1338 66.8368 1112(9) 1105.4224 769.0038
1339 66.8868 1053(8) 1049.9348 769.2209
1340 66.9368 1020(8) 1010.0450 769.4381
1341 66.9868 1007(8) 988.0073 769.6553
1342 67.0368 982(8) 984.5648 769.8725
1343 67.0868 993(8) 999.4558 770.0897
1344 67.1368 1014(8) 1032.7083 770.3068
1345 67.1868 1069(8) 1079.8333 770.5240
1346 67.2368 1116(9) 1138.0981 770.7412
1347 67.2868 1168(9) 1201.4089 770.9584
1348 67.3368 1215(9) 1261.4082 771.1756
1349 67.3868 1266(9) 1307.6077 771.3928
1350 67.4368 1308(9) 1329.8311 771.6099
1351 67.4868 1299(9) 1323.2279 771.8271
1352 67.5368 1296(9) 1292.0332 772.0443
1353 67.5868 1267(9) 1244.9836 772.2615
1354 67.6368 1217(9) 1192.3655 772.4786
1355 67.6868 1172(9) 1142.6639 772.6959
1356 67.7368 1149(9) 1102.1354 772.9130
1357 67.7868 1102(9) 1074.0326 773.1302
1358 67.8368 1085(9) 1058.5051 773.3474
1359 67.8868 1074(8) 1053.0552 773.5646
1360 67.9368 1064(8) 1053.1123 773.7817
1361 67.9868 1052(8) 1053.1460 773.9990
1362 68.0368 1051(8) 1048.9935 774.2161
1363 68.0868 1035(8) 1040.3010 774.4333
1364 68.1368 1024(8) 1030.3165 774.6505
1365 68.1868 1015(8) 1023.3436 774.8677
1366 68.2368 1016(8) 1022.7231 775.0848
1367 68.2868 1025(8) 1030.1235 775.3020
1368 68.3368 1036(8) 1045.3240 775.5192
1369 68.3868 1057(8) 1066.0303 775.7364
1370 68.4368 1077(8) 1087.6932 775.9536
1371 68.4868 1098(9) 1103.6208 776.1708
1372 68.5368 1102(9) 1107.5784 776.3879
1373 68.5868 1097(9) 1096.6514 776.6051
1374 68.6368 1066(8) 1073.7340 776.8223
1375 68.6868 1054(8) 1044.8342 777.0395
1376 68.7368 1028(8) 1015.6576 777.2567
1377 68.7868 994(8) 990.2984 777.4738
1378 68.8368 959(8) 971.4011 777.6910
1379 68.8868 954(8) 960.9538 777.9082
1380 68.9368 960(8) 959.4728 778.1254
1381 68.9868 970(8) 966.9896 778.3426
1382 69.0368 970(8) 986.2088 778.5598
1383 69.0868 1008(8) 1016.1425 778.7769
1384 69.1368 1043(8) 1056.3898 778.9941
1385 69.1868 1096(9) 1103.9556 779.2113
1386 69.2368 1116(9) 1154.8555 779.4285
1387 69.2868 1179(9) 1201.9022 779.6456
1388 69.3368 1216(9) 1235.2468 779.8629
1389 69.3868 1223(9) 1245.4335 780.0800
1390 69.4368 1205(9) 1229.4272 780.2972
1391 69.4868 1175(9) 1193.2158 780.5144
1392 69.5368 1134(9) 1147.3362 780.7316
1393 69.5868 1101(9) 1101.2108 780.9487
1394 69.6368 1051(8) 1061.0601 781.1659
1395 69.6868 1033(8) 1029.9775 781.3831
1396 69.7368 1014(8) 1008.5357 781.6003
1397 69.7868 999(8) 995.2519 781.8174
1398 69.8368 1012(8) 987.0949 782.0347
1399 69.8868 1001(8) 980.3126 782.2518
1400 69.9368 995(8) 971.8995 782.4690
1401 69.9868 975(8) 961.0550 782.6862
1402 70.0368 963(8) 949.0790 782.9033
1403 70.0868 947(8) 938.0156 783.1205
1404 70.1368 944(8) 929.6765 783.3377
1405 70.1868 935(8) 925.4191 783.5549
1406 70.2368 923(8) 927.2078 783.7721
1407 70.2868 925(8) 933.6649 783.6095
1408 70.3368 940(8) 946.9391 783.4469
1409 70.3868 963(8) 967.0897 783.2844
1410 70.4368 994(8) 997.2868 783.1218
1411 70.4868 1039(8) 1038.3086 782.9592
1412 70.5368 1104(9) 1092.3870 782.7966
1413 70.5868 1156(9) 1160.7465 782.6340
1414 70.6368 1238(9) 1241.8678 782.4714
1415 70.6868 1312(9) 1330.1035 782.3088
1416 70.7368 1398(10) 1414.4064 782.1462
1417 70.7868 1461(10) 1478.4652 781.9836
1418 70.8368 1496(10) 1505.6293 781.8210
1419 70.8868 1508(10) 1489.2971 781.6584
1420 70.9368 1463(10) 1438.5850 781.4958
1421 70.9868 1432(10) 1371.1624 781.3333
1422 71.0368 1357(10) 1302.7678 781.1707
1423 71.0868 1273(9) 1242.5679 781.0081
1424 71.1368 1207(9) 1193.4888 780.8455
1425 71.1868 1151(9) 1152.1237 780.6829
1426 71.2368 1105(9) 1114.4697 780.5203
1427 71.2868 1079(8) 1075.4910 780.3577
1428 71.3368 1032(8) 1034.8025 780.1951
1429 71.3868 1002(8) 995.1023 780.0325
1430 71.4368 971(8) 958.7860 779.8699
1431 71.4868 930(8) 927.4777 779.7073
1432 71.5368 905(8) 901.8764 779.5447
1433 71.5868 884(8) 881.9718 779.3821
1434 71.6368 875(8) 867.2596 779.2196
1435 71.6868 850(8) 856.9207 779.0569
1436 71.7368 845(8) 850.0410 778.8943
1437 71.7868 838(7) 845.5192 778.7318
1438 71.8368 831(7) 843.1829 778.5692
1439 71.8868 831(7) 842.3014 778.4066
1440 71.9368 840(7) 842.6107 778.2440
1441 71.9868 818(7) 844.2404 778.0814
1442 72.0368 843(8) 847.6819 778.6542
1443 72.0868 838(7) 852.7360 779.2271
1444 72.1368 857(8) 859.9677 779.7998
1445 72.1868 864(8) 870.1544 780.3727
1446 72.2368 887(8) 884.2035 780.9456
1447 72.2868 908(8) 902.6357 781.5183
1448 72.3368 922(8) 926.9556 782.0912
1449 72.3868 953(8) 957.0091 782.6640
1450 72.4368 985(8) 992.2447 783.2368
1451 72.4868 1038(8) 1030.8267 783.8097
1452 72.5368 1082(9) 1069.2571 784.3824
1453 72.5868 1107(9) 1102.9414 784.9553
1454 72.6368 1117(9) 1128.2985 785.5281
1455 72.6868 1134(9) 1145.1187 786.1010
1456 72.7368 1156(9) 1152.7245 786.6738
1457 72.7868 1155(9) 1150.6991 787.2466
1458 72.8368 1152(9) 1136.2290 787.8195
1459 72.8868 1109(9) 1108.5551 788.3923
1460 72.9368 1090(9) 1071.4785 788.9651
1461 72.9868 1046(8) 1030.3650 789.5380
1462 73.0368 1022(8) 990.8828 790.1108
1463 73.0868 977(8) 956.3607 790.6836
1464 73.1368 947(8) 927.7617 791.2564
1465 73.1868 922(8) 906.7479 791.8292
1466 73.2368 903(8) 892.3461 792.4021
1467 73.2868 886(8) 883.9344 792.9749
1468 73.3368 897(8) 880.9878 793.5477
1469 73.3868 887(8) 883.3861 794.1205
1470 73.4368 875(8) 891.6735 794.6934
1471 73.4868 894(8) 907.0966 795.2662
1472 73.5368 920(8) 931.4684 795.8391
1473 73.5868 956(8) 966.8636 796.4119
1474 73.6368 1007(8) 1014.6820 796.9847
1475 73.6868 1068(8) 1075.1490 797.5576
1476 73.7368 1125(9) 1146.6714 798.1304
1477 73.7868 1213(9) 1224.1118 798.7032
1478 73.8368 1281(9) 1298.7439 799.2760
1479 73.8868 1309(9) 1356.3608 799.8488
1480 73.9368 1345(9) 1382.9307 800.4217
1481 73.9868 1343(9) 1371.2969 800.9945
1482 74.0368 1319(9) 1326.9691 801.5673
1483 74.0868 1266(9) 1263.2107 802.1402
1484 74.1368 1207(9) 1192.7080 802.7130
1485 74.1868 1139(9) 1123.9829 803.2858
1486 74.2368 1064(8) 1062.4119 803.8586
1487 74.2868 1024(8) 1010.8497 804.4315
1488 74.3368 976(8) 970.2869 805.0043
1489 74.3868 936(8) 940.1578 805.5771
1490 74.4368 920(8) 918.9311 806.1500
1491 74.4868 907(8) 904.8041 806.7228
1492 74.5368 888(8) 896.1249 807.2956
1493 74.5868 871(8) 890.4560 807.8685
1494 74.6368 865(8) 889.8784 808.4412
1495 74.6868 874(8) 889.6982 807.6790
1496 74.7368 883(8) 891.4196 806.9169
1497 74.7868 892(8) 894.4625 806.1548
1498 74.8368 915(8) 898.1132 805.3926
1499 74.8868 922(8) 902.0892 804.6305
1500 74.9368 935(8) 903.9431 803.8683
1501 74.9868 929(8) 903.1052 803.1061
1502 75.0368 940(8) 900.1667 802.3441
1503 75.0868 928(8) 895.6173 801.5819
1504 75.1368 899(8) 890.6162 800.8198
1505 75.1868 905(8) 886.1969 800.0576
1506 75.2368 908(8) 883.1747 799.2955
1507 75.2868 898(8) 882.2002 798.5334
1508 75.3368 889(8) 883.8051 797.7712
1509 75.3868 907(8) 888.3947 797.0091
1510 75.4368 922(8) 896.1880 796.2469
1511 75.4868 912(8) 907.1091 795.4847
1512 75.5368 922(8) 920.7258 794.7227
1513 75.5868 936(8) 935.7637 793.9605
1514 75.6368 930(8) 950.3929 793.1984
1515 75.6868 938(8) 961.8961 792.4362
1516 75.7368 948(8) 967.4506 791.6741
1517 75.7868 949(8) 965.8875 790.9120
1518 75.8368 938(8) 958.9376 790.1498
1519 75.8868 954(8) 950.3674 789.3877
1520 75.9368 944(8) 944.2610 788.6255
1521 75.9868 955(8) 944.1627 787.8633
1522 76.0368 956(8) 952.9105 787.1013
1523 76.0868 967(8) 972.5532 786.3391
1524 76.1368 1008(8) 1004.1010 785.5770
1525 76.1868 1035(8) 1047.2101 784.8148
1526 76.2368 1083(9) 1099.6989 784.0527
1527 76.2868 1145(9) 1156.9418 783.2906
1528 76.3368 1191(9) 1211.3970 782.5284
1529 76.3868 1225(9) 1253.2990 781.7663
1530 76.4368 1242(9) 1275.9657 781.0042
1531 76.4868 1274(9) 1278.2109 780.2419
1532 76.5368 1262(9) 1264.3495 779.4799
1533 76.5868 1252(9) 1238.7042 778.7177
1534 76.6368 1215(9) 1204.3887 777.9556
1535 76.6868 1170(9) 1161.7474 777.1934
1536 76.7368 1125(9) 1112.8003 776.4313
1537 76.7868 1078(8) 1062.0769 775.6692
1538 76.8368 1016(8) 1014.6672 774.9070
1539 76.8868 976(8) 974.2197 774.1449
1540 76.9368 957(8) 942.5336 773.3828
1541 76.9868 932(8) 920.1255 772.6205
1542 77.0368 904(8) 906.7356 771.8585
1543 77.0868 906(8) 901.7007 771.0963
1544 77.1368 902(8) 904.2286 770.3342
1545 77.1868 914(8) 913.4865 769.5720
1546 77.2368 922(8) 928.5012 768.8099
1547 77.2868 945(8) 947.9905 768.0478
1548 77.3368 951(8) 970.5178 767.2856
1549 77.3868 988(8) 994.6459 766.5235
1550 77.4368 1009(8) 1018.5041 765.7614
1551 77.4868 1016(8) 1038.7892 764.9991
1552 77.5368 1035(8) 1050.6661 764.2371
1553 77.5868 1038(8) 1049.8090 763.4749
1554 77.6368 1028(8) 1035.7152 762.7128
1555 77.6868 1005(8) 1011.8220 761.9506
1556 77.7368 977(8) 985.3895 761.1885
1557 77.7868 960(8) 960.9264 760.4264
1558 77.8368 942(8) 942.2164 759.6642
1559 77.8868 913(8) 932.0129 758.9021
1560 77.9368 922(8) 932.4044 758.1400
1561 77.9868 933(8) 945.2324 757.3777
1562 78.0368 961(8) 971.9185 756.6157
1563 78.0868 1002(8) 1013.4685 755.8535
1564 78.1368 1065(8) 1070.0115 755.0914
1565 78.1868 1128(9) 1140.2332 754.3292
1566 78.2368 1211(9) 1220.4299 753.5670
1567 78.2868 1304(9) 1303.4424 752.8050
1568 78.3368 1370(10) 1378.4457 752.0428
1569 78.3868 1427(10) 1433.9104 751.2807
1570 78.4368 1453(10) 1463.8232 750.5186
1571 78.4868 1441(10) 1469.7823 749.7563
1572 78.5368 1449(10) 1455.4519 748.9943
1573 78.5868 1422(10) 1421.1362 748.2321
1574 78.6368 1358(10) 1365.7452 747.4700
1575 78.6868 1312(9) 1292.6912 746.7078
1576 78.7368 1232(9) 1211.0082 745.9457
1577 78.7868 1157(9) 1130.8644 745.1836
1578 78.8368 1071(8) 1059.2446 744.4214
1579 78.8868 1012(8) 999.7898 743.6593
1580 78.9368 968(8) 954.1865 742.8972
1581 78.9868 926(8) 920.6021 742.1349
1582 79.0368 910(8) 898.0367 741.3729
1583 79.0868 880(8) 884.3085 740.6107
1584 79.1368 878(8) 877.0253 739.8486
1585 79.1868 864(8) 873.9260 739.0864
1586 79.2368 863(8) 872.2269 738.3242
1587 79.2868 874(8) 869.8799 737.5622
1588 79.3368 853(8) 865.4125 736.8000
1589 79.3868 849(8) 859.8414 737.2354
1590 79.4368 844(8) 852.9198 737.6708
1591 79.4868 842(7) 845.5659 738.1063
1592 79.5368 823(7) 838.5369 738.5417
1593 79.5868 827(7) 832.7134 738.9772
1594 79.6368 821(7) 828.1160 739.4126
1595 79.6868 821(7) 824.7410 739.8481
1596 79.7368 815(7) 822.4460 740.2836
1597 79.7868 817(7) 821.0138 740.7190
1598 79.8368 831(7) 820.2095 741.1544
1599 79.8868 853(8) 819.8215 741.5898
1600 79.9368 862(8) 820.0063 742.0253
1601 79.9868 873(8) 819.9885 742.4608
1602 80.0368 859(8) 819.9973 742.8962
1603 80.0868 846(8) 819.9709 743.3317
1604 80.1368 838(7) 819.8680 743.7671
1605 80.1868 836(7) 819.0979 744.2025
1606 80.2368 823(7) 818.7872 744.6380
1607 80.2868 805(7) 818.3483 745.0734
1608 80.3368 821(7) 817.6987 745.5089
1609 80.3868 821(7) 817.0141 745.9443
1610 80.4368 819(7) 815.8929 746.3798
1611 80.4868 819(7) 815.0223 746.8152
1612 80.5368 826(7) 814.0890 747.2506
1613 80.5868 815(7) 813.1247 747.6861
1614 80.6368 815(7) 812.1711 748.1215
1615 80.6868 820(7) 811.2781 748.5570
1616 80.7368 813(7) 810.5124 748.9924
1617 80.7868 807(7) 809.9607 749.4279
1618 80.8368 809(7) 809.7462 749.8633
1619 80.8868 807(7) 810.0466 750.2987
1620 80.9368 809(7) 811.1608 750.7342
1621 80.9868 788(7) 813.5074 751.1697
1622 81.0368 815(7) 816.7944 750.7358
1623 81.0868 809(7) 822.5107 750.3019
1624 81.1368 821(7) 831.4688 749.8680
1625 81.1868 848(8) 844.1108 749.4340
1626 81.2368 859(8) 860.5593 749.0001
1627 81.2868 878(8) 880.3159 748.5662
1628 81.3368 895(8) 901.6532 748.1323
1629 81.3868 918(8) 922.7603 747.6984
1630 81.4368 936(8) 939.9190 747.2644
1631 81.4868 942(8) 948.2582 746.8305
1632 81.5368 938(8) 945.9438 746.3966
1633 81.5868 928(8) 934.1902 745.9626
1634 81.6368 904(8) 916.3587 745.5287
1635 81.6868 898(8) 895.9166 745.0948
1636 81.7368 880(8) 875.3757 744.6609
1637 81.7868 865(8) 856.4804 744.2270
1638 81.8368 842(8) 840.3810 743.7930
1639 81.8868 838(7) 827.6378 743.3592
1640 81.9368 831(7) 818.2678 742.9252
1641 81.9868 802(7) 811.9763 742.4913
1642 82.0368 804(7) 808.3463 742.0574
1643 82.0868 807(7) 807.0648 741.6235
1644 82.1368 802(7) 808.0287 741.1896
1645 82.1868 814(7) 810.7136 740.7556
1646 82.2368 806(7) 817.2084 740.3217
1647 82.2868 817(7) 827.7552 739.8878
1648 82.3368 839(7) 843.7030 739.4539
1649 82.3868 858(8) 866.5526 739.0200
1650 82.4368 897(8) 897.0169 738.5860
1651 82.4868 946(8) 937.1100 738.1521
1652 82.5368 989(8) 985.7621 737.7182
1653 82.5868 1046(8) 1040.8611 737.2842
1654 82.6368 1102(9) 1097.8713 736.8503
1655 82.6868 1160(9) 1149.3884 736.4164
1656 82.7368 1185(9) 1186.0186 735.9825
1657 82.7868 1183(9) 1200.5447 735.5486
1658 82.8368 1178(9) 1192.3333 735.1146
1659 82.8868 1156(9) 1167.4321 734.6808
1660 82.9368 1125(9) 1133.0264 734.2468
1661 82.9868 1097(9) 1094.1677 733.8129
1662 83.0368 1054(8) 1054.2719 733.3790
1663 83.0868 1025(8) 1016.3831 732.9451
1664 83.1368 983(8) 983.2825 732.5112
1665 83.1868 960(8) 955.9755 732.0772
1666 83.2368 934(8) 934.1644 731.6432
1667 83.2868 928(8) 916.8397 731.2094
1668 83.3368 919(8) 904.0516 730.7755
1669 83.3868 914(8) 896.6387 730.3416
1670 83.4368 910(8) 895.5525 729.9076
1671 83.4868 897(8) 901.1951 729.4737
1672 83.5368 915(8) 913.0933 729.0398
1673 83.5868 930(8) 929.7133 728.6058
1674 83.6368 945(8) 948.2100 728.1719
1675 83.6868 937(8) 964.2873 727.7380
1676 83.7368 950(8) 972.7269 727.3041
1677 83.7868 950(8) 969.5308 726.8702
1678 83.8368 943(8) 954.4659 726.4362
1679 83.8868 911(8) 931.0457 726.0024
1680 83.9368 891(8) 903.9530 725.5684
1681 83.9868 855(8) 876.9990 725.1345
1682 84.0368 835(7) 852.6099 724.7006
1683 84.0868 830(7) 832.0958 724.2667
1684 84.1368 798(7) 815.6722 723.8328
1685 84.1868 800(7) 803.1921 723.3988
1686 84.2368 804(7) 793.9859 722.9648
1687 84.2868 786(7) 787.3591 722.5310
1688 84.3368 788(7) 782.6218 722.0970
1689 84.3868 782(7) 779.2167 721.6631
1690 84.4368 784(7) 776.7494 721.2292
1691 84.4868 775(7) 774.9783 720.7953
1692 84.5368 774(7) 774.0497 720.3614
1693 84.5868 780(7) 773.8587 720.3236
1694 84.6368 788(7) 774.3848 720.2858
1695 84.6868 780(7) 775.8899 720.2480
1696 84.7368 798(7) 778.8010 720.2101
1697 84.7868 804(7) 783.7433 720.1724
1698 84.8368 805(7) 791.5190 720.1346
1699 84.8868 815(7) 803.2595 720.0967
1700 84.9368 828(7) 819.3796 720.0590
1701 84.9868 847(8) 840.6549 720.0211
1702 85.0368 861(8) 867.0382 719.9833
1703 85.0868 888(8) 897.5631 719.9456
1704 85.1368 913(8) 929.9502 719.9077
1705 85.1868 941(8) 960.2749 719.8699
1706 85.2368 961(8) 982.9897 719.8321
1707 85.2868 976(8) 992.5179 719.7943
1708 85.3368 971(8) 985.9406 719.7565
1709 85.3868 960(8) 965.9633 719.7187
1710 85.4368 945(8) 937.4112 719.6809
1711 85.4868 909(8) 905.5212 719.6431
1712 85.5368 877(8) 874.3265 719.6053
1713 85.5868 847(8) 846.5460 719.5675
1714 85.6368 841(7) 823.5159 719.5297
1715 85.6868 811(7) 805.5260 719.4919
1716 85.7368 779(7) 792.1339 719.4541
1717 85.7868 774(7) 782.4766 719.4163
1718 85.8368 772(7) 775.5635 719.3785
1719 85.8868 776(7) 770.5323 719.3407
1720 85.9368 786(7) 766.7750 719.3029
1721 85.9868 782(7) 763.9373 719.2651
1722 86.0368 760(7) 761.8378 719.2272
1723 86.0868 781(7) 760.4119 719.1895
1724 86.1368 766(7) 759.6838 719.1517
1725 86.1868 771(7) 759.7468 719.1138
1726 86.2368 774(7) 760.7465 719.0760
1727 86.2868 758(7) 762.8542 719.0382
1728 86.3368 771(7) 766.2302 719.0004
1729 86.3868 773(7) 771.2116 718.9626
1730 86.4368 783(7) 777.2781 718.9248
1731 86.4868 788(7) 784.4448 718.8870
1732 86.5368 801(7) 792.2249 718.8492
1733 86.5868 802(7) 799.3830 718.8114
1734 86.6368 806(7) 805.5331 718.7736
1735 86.6868 813(7) 809.5125 718.7358
1736 86.7368 810(7) 810.9481 718.6980
1737 86.7868 809(7) 810.6688 718.6602
1738 86.8368 816(7) 809.8109 718.6224
1739 86.8868 814(7) 809.7737 718.5846
1740 86.9368 812(7) 810.7590 718.5468
1741 86.9868 816(7) 812.4211 718.5090
1742 87.0368 811(7) 813.7300 718.4712
1743 87.0868 825(7) 813.2861 718.4333
1744 87.1368 804(7) 809.9774 718.3956
1745 87.1868 806(7) 804.0612 718.3577
1746 87.2368 816(7) 796.4644 718.3199
1747 87.2868 789(7) 788.4377 718.2822
1748 87.3368 775(7) 780.9655 718.2443
1749 87.3868 768(7) 774.6899 718.2065
1750 87.4368 767(7) 769.9747 718.1687
1751 87.4868 752(7) 766.9966 718.1309
1752 87.5368 762(7) 765.6817 717.9603
1753 87.5868 764(7) 766.1709 717.7897
1754 87.6368 760(7) 768.1517 717.6191
1755 87.6868 767(7) 772.2902 717.4485
1756 87.7368 771(7) 778.2484 717.2780
1757 87.7868 787(7) 785.9216 717.1074
1758 87.8368 807(7) 795.0392 716.9368
1759 87.8868 792(7) 805.2422 716.7662
1760 87.9368 824(7) 815.4286 716.5956
1761 87.9868 821(7) 824.8217 716.4250
1762 88.0368 828(7) 832.8559 716.2544
1763 88.0868 829(7) 839.8203 716.0838
1764 88.1368 849(8) 846.8368 715.9132
1765 88.1868 848(8) 855.3312 715.7426
1766 88.2368 879(8) 866.3635 715.5720
1767 88.2868 878(8) 880.1335 715.4014
1768 88.3368 886(8) 895.6993 715.2308
1769 88.3868 893(8) 910.8951 715.0602
1770 88.4368 910(8) 922.6898 714.8896
1771 88.4868 914(8) 928.7698 714.7190
1772 88.5368 927(8) 929.1713 714.5484
1773 88.5868 929(8) 926.2452 714.3778
1774 88.6368 911(8) 922.7944 714.2072
1775 88.6868 922(8) 920.4297 714.0366
1776 88.7368 928(8) 918.9838 713.8660
1777 88.7868 913(8) 916.6392 713.6954
1778 88.8368 896(8) 910.8367 713.5248
1779 88.8868 894(8) 900.0288 713.3542
1780 88.9368 880(8) 884.9188 713.1837
1781 88.9868 870(8) 867.8157 713.0131
1782 89.0368 854(8) 851.0720 712.8425
1783 89.0868 839(7) 836.2038 712.6719
1784 89.1368 833(7) 823.7920 712.5013
1785 89.1868 822(7) 813.2268 712.3307
1786 89.2368 814(7) 804.5607 712.1600
1787 89.2868 803(7) 796.6138 711.9895
1788 89.3368 795(7) 788.9829 711.8188
1789 89.3868 786(7) 781.8291 711.6483
1790 89.4368 783(7) 775.3748 711.4777
1791 89.4868 772(7) 769.8255 711.3071
1792 89.5368 769(7) 765.2880 711.1365
1793 89.5868 769(7) 761.7947 710.9659
1794 89.6368 758(7) 759.3414 710.7953
1795 89.6868 760(7) 757.9134 710.6247
1796 89.7368 748(7) 757.5806 710.4541
1797 89.7868 767(7) 758.4915 710.4386
1798 89.8368 761(7) 760.7975 710.4231
1799 89.8868 779(7) 764.7251 710.4076
1800 89.9368 782(7) 770.7587 710.3921
1801 89.9868 787(7) 779.3651 710.3766
1802 90.0368 807(7) 790.9310 710.3611
1803 90.0868 805(7) 805.6208 710.3456
1804 90.1368 832(7) 823.1974 710.3301
1805 90.1868 846(8) 842.8529 710.3146
1806 90.2368 866(8) 862.9824 710.2991
1807 90.2868 883(8) 881.0336 710.2836
1808 90.3368 893(8) 893.9467 710.2681
1809 90.3868 879(8) 898.7784 710.2526
1810 90.4368 892(8) 895.1868 710.2371
1811 90.4868 859(8) 884.9886 710.2216
1812 90.5368 862(8) 870.7581 710.2061
1813 90.5868 850(8) 854.3417 710.1906
1814 90.6368 829(7) 837.0978 710.1750
1815 90.6868 815(7) 819.8452 710.1595
1816 90.7368 787(7) 803.5628 710.1440
1817 90.7868 783(7) 789.0892 710.1285
1818 90.8368 774(7) 776.8738 710.1130
1819 90.8868 753(7) 766.9913 710.0975
1820 90.9368 770(7) 759.2623 710.0820
1821 90.9868 742(7) 753.3958 710.0665
1822 91.0368 757(7) 748.9678 710.0510
1823 91.0868 747(7) 745.8707 710.0355
1824 91.1368 750(7) 743.7450 710.0200
1825 91.1868 738(7) 742.4121 710.0045
1826 91.2368 738(7) 741.7375 709.9890
1827 91.2868 727(7) 741.7108 709.9735
1828 91.3368 743(7) 742.4048 709.9580
1829 91.3868 743(7) 743.9828 709.9425
1830 91.4368 749(7) 746.6878 709.9270
1831 91.4868 749(7) 750.8101 709.9115
1832 91.5368 760(7) 756.6274 709.8960
1833 91.5868 768(7) 764.3604 709.8805
1834 91.6368 773(7) 773.9592 709.8650
1835 91.6868 776(7) 785.1633 709.8495
1836 91.7368 812(7) 797.2836 709.8340
1837 91.7868 826(7) 809.3457 709.8185
1838 91.8368 818(7) 819.1167 709.8030
1839 91.8868 814(7) 824.7777 709.7875
1840 91.9368 819(7) 824.8301 709.7720
1841 91.9868 820(7) 819.5675 709.7565
1842 92.0368 820(7) 810.5040 709.7410
1843 92.0868 793(7) 799.8007 709.7255
1844 92.1368 787(7) 789.1515 709.7100
1845 92.1868 779(7) 779.6603 709.6945
1846 92.2368 763(7) 771.8729 709.6790
1847 92.2868 772(7) 765.8629 709.6635
1848 92.3368 755(7) 761.3527 709.6479
1849 92.3868 761(7) 757.8344 709.6324
1850 92.4368 762(7) 754.5456 709.6169
1851 92.4868 748(7) 751.6798 709.6014
1852 92.5368 759(7) 748.9193 709.5859
1853 92.5868 753(7) 746.6082 709.5704
1854 92.6368 742(7) 744.2880 709.5549
1855 92.6868 749(7) 742.2875 709.5394
1856 92.7368 741(7) 740.6335 709.5239
1857 92.7868 749(7) 739.3246 709.5084
1858 92.8368 742(7) 738.1158 709.4929
1859 92.8868 728(7) 737.4158 709.4774
1860 92.9368 739(7) 736.9525 709.4619
1861 92.9868 742(7) 736.6871 709.4464
1862 93.0368 738(7) 736.5913 709.4309
1863 93.0868 736(7) 736.6557 709.4154
1864 93.1368 724(7) 736.8926 709.3999
1865 93.1868 740(7) 736.8421 708.8840
1866 93.2368 750(7) 737.0249 708.3682
1867 93.2868 735(7) 737.6567 707.8524
1868 93.3368 734(7) 738.8299 707.3365
1869 93.3868 744(7) 741.2632 707.3660
1870 93.4368 757(7) 744.5946 707.3954
1871 93.4868 757(7) 748.9824 707.4250
1872 93.5368 758(7) 754.5153 707.4545
1873 93.5868 775(7) 761.1619 707.4839
1874 93.6368 774(7) 768.9808 707.5134
1875 93.6868 782(7) 776.9605 707.5429
1876 93.7368 799(7) 784.6228 707.5724
1877 93.7868 802(7) 791.0259 707.6019
1878 93.8368 804(7) 795.3334 707.6314
1879 93.8868 794(7) 797.1593 707.6609
1880 93.9368 793(7) 796.7211 707.6904
1881 93.9868 784(7) 794.8014 707.7199
1882 94.0368 792(7) 792.5835 707.7494
1883 94.0868 787(7) 791.3118 707.7789
1884 94.1368 791(7) 791.9478 707.8083
1885 94.1868 795(7) 794.9840 707.8379
1886 94.2368 793(7) 800.3856 707.8674
1887 94.2868 797(7) 807.5629 707.8969
1888 94.3368 815(7) 815.3409 707.9263
1889 94.3868 821(7) 821.7344 707.9558
1890 94.4368 816(7) 825.2465 707.9854
1891 94.4868 820(7) 824.2412 708.0148
1892 94.5368 808(7) 818.6231 708.0443
1893 94.5868 804(7) 809.5978 708.0738
1894 94.6368 783(7) 798.8936 708.1033
1895 94.6868 769(7) 788.1911 708.1328
1896 94.7368 756(7) 778.4128 708.1623
1897 94.7868 765(7) 770.0585 708.1918
1898 94.8368 758(7) 763.4612 708.2213
1899 94.8868 744(7) 758.6425 708.2508
1900 94.9368 746(7) 755.4530 708.2803
1901 94.9868 754(7) 753.6608 708.3098
1902 95.0368 752(7) 753.0072 708.3392
1903 95.0868 753(7) 753.2512 708.3687
1904 95.1368 753(7) 754.1902 708.3983
1905 95.1868 759(7) 755.6661 708.4277
1906 95.2368 759(7) 757.5621 708.4572
1907 95.2868 750(7) 759.8135 708.4867
1908 95.3368 768(7) 762.4557 708.5162
1909 95.3868 774(7) 765.6866 708.5457
1910 95.4368 779(7) 769.8862 708.5752
1911 95.4868 774(7) 775.5370 708.6047
1912 95.5368 790(7) 783.1107 708.6342
1913 95.5868 794(7) 792.9600 708.6637
1914 95.6368 817(7) 805.2000 708.6932
1915 95.6868 838(7) 819.6171 708.7227
1916 95.7368 845(8) 836.0497 708.7521
1917 95.7868 853(8) 852.6353 708.7816
1918 95.8368 874(8) 868.4109 708.8112
1919 95.8868 899(8) 881.4143 708.8406
1920 95.9368 903(8) 889.2496 708.8701
1921 95.9868 897(8) 889.7783 708.8996
1922 96.0368 889(8) 883.0210 708.9291
1923 96.0868 884(8) 870.5840 708.9586
1924 96.1368 864(8) 855.2800 708.9881
1925 96.1868 849(8) 839.7961 709.0176
1926 96.2368 831(7) 826.3000 709.0471
1927 96.2868 819(7) 816.0547 709.0766
1928 96.3368 810(7) 810.1083 709.1061
1929 96.3868 809(7) 809.0143 709.1356
1930 96.4368 817(7) 812.9562 709.1650
1931 96.4868 827(7) 821.7288 709.1945
1932 96.5368 844(8) 834.7930 709.2241
1933 96.5868 861(8) 851.0812 709.2535
1934 96.6368 873(8) 868.9688 709.2830
1935 96.6868 880(8) 886.2952 709.3125
1936 96.7368 881(8) 899.7719 709.3420
1937 96.7868 874(8) 906.3300 709.3715
1938 96.8368 872(8) 904.0892 709.4010
1939 96.8868 859(8) 893.5004 709.4305
1940 96.9368 853(8) 877.0447 709.4600
1941 96.9868 825(7) 857.8016 709.4895
1942 97.0368 825(7) 838.3456 709.5190
1943 97.0868 802(7) 820.4307 709.5485
1944 97.1368 794(7) 805.1089 709.5779
1945 97.1868 796(7) 792.8920 709.6074
1946 97.2368 801(7) 783.9293 709.6370
1947 97.2868 789(7) 778.1561 709.6664
1948 97.3368 779(7) 775.4340 709.6959
1949 97.3868 793(7) 775.9622 710.0183
1950 97.4368 792(7) 779.5752 710.3407
1951 97.4868 818(7) 786.1277 710.6631
1952 97.5368 808(7) 795.8630 710.9855
1953 97.5868 818(7) 808.8143 711.3079
1954 97.6368 833(7) 824.7737 711.6303
1955 97.6868 843(8) 843.1517 711.9527
1956 97.7368 873(8) 862.8035 712.2751
1957 97.7868 904(8) 881.8699 712.5975
1958 97.8368 911(8) 897.7256 712.9199
1959 97.8868 928(8) 907.3450 713.2423
1960 97.9368 925(8) 908.4142 713.5647
1961 97.9868 907(8) 900.8707 713.8871
1962 98.0368 899(8) 886.7022 714.2095
1963 98.0868 867(8) 868.8615 714.5319
1964 98.1368 839(7) 850.3050 714.8543
1965 98.1868 834(7) 832.8887 715.1767
1966 98.2368 826(7) 818.0009 715.4991
1967 98.2868 798(7) 806.4564 715.8215
1968 98.3368 786(7) 798.5151 716.1439
1969 98.3868 796(7) 794.2974 716.4662
1970 98.4368 790(7) 793.6974 716.7887
1971 98.4868 791(7) 796.5110 717.1111
1972 98.5368 803(7) 802.4640 717.4335
1973 98.5868 806(7) 811.2021 717.7559
1974 98.6368 827(7) 822.0847 718.0782
1975 98.6868 847(8) 834.6337 718.4007
1976 98.7368 847(8) 847.6194 718.7231
1977 98.7868 851(8) 859.6577 719.0455
1978 98.8368 850(8) 869.3657 719.3679
1979 98.8868 848(8) 875.8245 719.6902
1980 98.9368 860(8) 878.2679 720.0127
1981 98.9868 842(7) 876.5118 720.3351
1982 99.0368 844(8) 870.5916 720.6575
1983 99.0868 834(7) 861.1371 720.9799
1984 99.1368 821(7) 849.7454 721.3022
1985 99.1868 820(7) 837.2913 721.6247
1986 99.2368 812(7) 825.4213 721.9471
1987 99.2868 810(7) 815.0670 722.2695
1988 99.3368 815(7) 806.7897 722.5919
1989 99.3868 813(7) 800.9088 722.9142
1990 99.4368 810(7) 797.6116 723.2367
1991 99.4868 819(7) 797.0667 723.5591
1992 99.5368 803(7) 799.4844 723.8815
1993 99.5868 811(7) 804.7050 723.6960
1994 99.6368 818(7) 813.6374 723.5106
1995 99.6868 827(7) 826.7238 723.3251
1996 99.7368 866(8) 844.2997 723.1396
1997 99.7868 884(8) 866.4282 722.9542
1998 99.8368 894(8) 892.7244 722.7688
1999 99.8868 947(8) 922.2081 722.5833
2000 99.9368 978(8) 952.8044 722.3979
2001 99.9868 1009(8) 981.6078 722.2124
2002 100.0368 1026(8) 1004.5905 722.0270
2003 100.0868 1044(8) 1017.4912 721.8416
2004 100.1368 1017(8) 1017.6420 721.6561
2005 100.1868 1004(8) 1005.3805 721.4706
2006 100.2368 984(8) 984.6863 721.2852
2007 100.2868 937(8) 959.8832 721.0997
2008 100.3368 918(8) 934.9060 720.9143
2009 100.3868 908(8) 912.5878 720.7289
2010 100.4368 892(8) 894.2573 720.5434
2011 100.4868 877(8) 880.5437 720.3579
2012 100.5368 868(8) 871.1368 720.1725
2013 100.5868 860(8) 865.1051 719.9871
2014 100.6368 852(8) 861.2870 719.8016
2015 100.6868 863(8) 858.8214 719.6161
2016 100.7368 863(8) 857.5175 719.4307
2017 100.7868 854(8) 857.7292 719.2452
2018 100.8368 859(8) 859.8762 719.0598
2019 100.8868 882(8) 864.2637 718.8744
2020 100.9368 880(8) 870.1884 718.6889
2021 100.9868 887(8) 876.8707 718.5035
2022 101.0368 892(8) 882.7730 718.3181
2023 101.0868 906(8) 885.7333 718.1326
2024 101.1368 899(8) 884.6765 717.9471
2025 101.1868 877(8) 878.7921 717.7617
2026 101.2368 863(8) 868.9048 717.5762
2027 101.2868 851(8) 856.7155 717.3908
2028 101.3368 841(7) 844.0558 717.2053
2029 101.3868 834(7) 832.4499 717.0199
2030 101.4368 810(7) 822.9732 716.8344
2031 101.4868 809(7) 816.2847 716.6490
2032 101.5368 807(7) 812.6651 716.4636
2033 101.5868 815(7) 812.2897 716.2781
2034 101.6368 801(7) 814.3167 716.0927
2035 101.6868 802(7) 818.3156 715.9072
2036 101.7368 813(7) 823.3395 715.7217
2037 101.7868 818(7) 828.1732 715.5363
2038 101.8368 815(7) 831.4609 715.3508
2039 101.8868 822(7) 832.0551 715.1654
2040 101.9368 815(7) 829.5178 714.9800
2041 101.9868 822(7) 824.3249 714.7945
2042 102.0368 812(7) 817.5543 714.6091
2043 102.0868 807(7) 810.3833 714.4236
2044 102.1368 813(7) 803.7966 714.2382
2045 102.1868 808(7) 798.5085 714.0527
2046 102.2368 795(7) 794.7200 713.8672
2047 102.2868 789(7) 793.2389 713.6818
2048 102.3368 805(7) 794.4860 714.0917
2049 102.3868 804(7) 797.6542 714.5014
2050 102.4368 807(7) 802.4811 714.9113
2051 102.4868 805(7) 808.4827 715.3211
2052 102.5368 805(7) 815.0071 715.7308
2053 102.5868 823(7) 821.2782 716.1407
2054 102.6368 833(7) 826.4855 716.5505
2055 102.6868 833(7) 829.9722 716.9603
2056 102.7368 832(7) 831.4231 717.3701
2057 102.7868 837(7) 830.9396 717.7798
2058 102.8368 838(7) 828.9845 718.1897
2059 102.8868 836(7) 826.3109 718.5995
2060 102.9368 829(7) 823.8462 719.0093
2061 102.9868 824(7) 822.6440 719.4191
2062 103.0368 832(7) 823.2484 719.8289
2063 103.0868 831(7) 826.3633 720.2387
2064 103.1368 840(7) 832.3194 720.6485
2065 103.1868 847(8) 841.3459 721.0583
2066 103.2368 856(8) 853.5050 721.4681
2067 103.2868 870(8) 868.5480 721.8779
2068 103.3368 901(8) 885.9341 722.2878
2069 103.3868 912(8) 904.8278 722.6975
2070 103.4368 913(8) 924.1677 723.1074
2071 103.4868 934(8) 942.6620 723.5172
2072 103.5368 934(8) 959.1671 723.9269
2073 103.5868 946(8) 972.3716 724.3368
2074 103.6368 962(8) 980.4702 724.7465
2075 103.6868 949(8) 981.4370 725.1564
2076 103.7368 948(8) 974.0336 725.5662
2077 103.7868 943(8) 958.8086 725.9760
2078 103.8368 932(8) 938.0138 726.3858
2079 103.8868 912(8) 914.5744 726.7956
2080 103.9368 904(8) 891.0845 727.2054
2081 103.9868 886(8) 869.4406 727.6152
2082 104.0368 852(8) 850.8452 728.0250
2083 104.0868 842(7) 835.9543 728.4348
2084 104.1368 825(7) 824.9281 728.8446
2085 104.1868 810(7) 817.6431 729.2545
2086 104.2368 812(7) 813.7064 729.6642
2087 104.2868 808(7) 812.5471 730.0740
2088 104.3368 818(7) 813.4680 730.4838
2089 104.3868 825(7) 815.6834 730.8936
2090 104.4368 826(7) 818.3461 731.3035
2091 104.4868 828(7) 820.6359 731.7133
2092 104.5368 835(7) 821.5395 732.1230
2093 104.5868 827(7) 821.8151 732.5329
2094 104.6368 825(7) 821.4051 732.9426
2095 104.6868 829(7) 820.9579 733.3525
2096 104.7368 810(7) 821.0905 733.7623
2097 104.7868 811(7) 822.2125 734.1721
2098 104.8368 827(7) 824.4686 734.5819
2099 104.8868 831(7) 827.7272 734.9917
2100 104.9368 849(8) 831.5886 735.4015
2101 104.9868 854(8) 835.4343 735.8113
2102 105.0368 852(8) 838.6909 736.2211
2103 105.0868 841(7) 840.6880 736.6309
2104 105.1368 828(7) 841.8277 737.0407
2105 105.1868 844(8) 842.6407 737.4505
2106 105.2368 848(8) 843.9551 737.8604
2107 105.2868 854(8) 846.4627 738.2701
2108 105.3368 853(8) 850.5244 738.6799
2109 105.3868 869(8) 856.0941 739.0897
2110 105.4368 876(8) 862.7019 739.4996
2111 105.4868 873(8) 869.4488 739.9094
2112 105.5368 885(8) 875.0786 740.3192
2113 105.5868 892(8) 878.0868 740.7290
2114 105.6368 887(8) 877.8176 741.1387
2115 105.6868 880(8) 874.2162 741.5486
2116 105.7368 863(8) 868.2524 741.9584
2117 105.7868 858(8) 861.5248 742.3682
2118 105.8368 859(8) 855.4919 742.7780
2119 105.8868 854(8) 851.4417 743.1877
2120 105.9368 862(8) 850.2227 743.5976
2121 105.9868 864(8) 852.2781 744.0074
2122 106.0368 865(8) 857.6352 744.4172
2123 106.0868 864(8) 865.8943 744.8270
2124 106.1368 878(8) 876.1994 745.2368
2125 106.1868 890(8) 887.2192 745.6466
2126 106.2368 888(8) 897.1547 746.0565
2127 106.2868 889(8) 903.9471 746.4662
2128 106.3368 892(8) 905.8265 746.8760
2129 106.3868 900(8) 901.9148 747.2858
2130 106.4368 887(8) 893.0558 747.6957
2131 106.4868 882(8) 880.7057 748.1055
2132 106.5368 873(8) 866.6944 748.5153
2133 106.5868 861(8) 852.5844 748.9250
2134 106.6368 854(8) 839.5728 749.3348
2135 106.6868 826(7) 828.3002 749.7447
2136 106.7368 815(7) 819.2208 750.1545
2137 106.7868 818(7) 812.4620 750.5643
2138 106.8368 814(7) 807.9257 750.9741
2139 106.8868 806(7) 805.3478 751.3839
2140 106.9368 793(7) 804.3406 751.7937
2141 106.9868 805(7) 803.7284 751.4977
2142 107.0368 805(7) 803.9189 751.2018
2143 107.0868 807(7) 803.9550 750.9058
2144 107.1368 802(7) 803.6713 750.6099
2145 107.1868 798(7) 802.8937 750.3139
2146 107.2368 794(7) 801.6865 750.0179
2147 107.2868 803(7) 800.5182 749.7220
2148 107.3368 801(7) 799.7411 749.4260
2149 107.3868 779(7) 799.6935 749.1301
2150 107.4368 784(7) 800.7617 748.8341
2151 107.4868 792(7) 803.0793 748.5381
2152 107.5368 805(7) 806.6953 748.2422
2153 107.5868 802(7) 811.5071 747.9462
2154 107.6368 817(7) 817.2374 747.6503
2155 107.6868 822(7) 823.4144 747.3543
2156 107.7368 826(7) 829.3448 747.0583
2157 107.7868 827(7) 834.1245 746.7624
2158 107.8368 822(7) 836.8368 746.4664
2159 107.8868 829(7) 836.8470 746.1705
2160 107.9368 833(7) 833.8495 745.8745
2161 107.9868 825(7) 828.3979 745.5785
2162 108.0368 808(7) 821.2290 745.2826
2163 108.0868 802(7) 813.4110 744.9866
2164 108.1368 790(7) 805.5500 744.6907
2165 108.1868 794(7) 798.1445 744.3947
2166 108.2368 786(7) 791.5143 744.0987
2167 108.2868 785(7) 785.8335 743.8027
2168 108.3368 775(7) 780.8425 743.5068
2169 108.3868 775(7) 777.1635 743.2109
2170 108.4368 769(7) 774.3940 742.9149
2171 108.4868 770(7) 772.4304 742.6189
2172 108.5368 771(7) 771.4897 742.3229
2173 108.5868 768(7) 770.8196 742.0270
2174 108.6368 775(7) 771.1419 742.2385
2175 108.6868 777(7) 771.8719 742.4500
2176 108.7368 786(7) 772.9308 742.6614
2177 108.7868 770(7) 774.2367 742.8729
2178 108.8368 770(7) 775.7230 743.0844
2179 108.8868 769(7) 777.2214 743.2959
2180 108.9368 779(7) 778.6166 743.5074
2181 108.9868 782(7) 779.7495 743.7189
2182 109.0368 788(7) 780.4812 743.9304
2183 109.0868 788(7) 780.7469 744.1419
2184 109.1368 792(7) 780.5880 744.3534
2185 109.1868 785(7) 780.2965 744.5649
2186 109.2368 796(7) 779.7157 744.7764
2187 109.2868 794(7) 779.2585 744.9879
2188 109.3368 789(7) 778.8777 745.1993
2189 109.3868 790(7) 778.7905 745.4108
2190 109.4368 792(7) 779.1105 745.6223
2191 109.4868 786(7) 779.9415 745.8339
2192 109.5368 786(7) 781.3766 746.0453
2193 109.5868 781(7) 783.4953 746.2568
2194 109.6368 790(7) 786.3637 746.4683
2195 109.6868 801(7) 789.9891 746.6798
2196 109.7368 801(7) 794.3192 746.8913
2197 109.7868 799(7) 799.2841 747.1028
2198 109.8368 801(7) 804.8063 747.3143
2199 109.8868 818(7) 810.5566 747.5258
2200 109.9368 828(7) 816.1512 747.7372
2201 109.9868 828(7) 821.0799 747.9488
2202 110.0368 814(7) 824.7596 748.1602
2203 110.0868 823(7) 826.6858 748.3718
2204 110.1368 828(7) 826.6343 748.5833
2205 110.1868 828(7) 824.7780 748.7947
2206 110.2368 824(7) 821.6299 749.0062
2207 110.2868 822(7) 817.8104 749.2177
2208 110.3368 809(7) 813.8931 749.4292
2209 110.3868 805(7) 810.1592 749.6407
2210 110.4368 789(7) 807.3209 749.8522
2211 110.4868 804(7) 805.2850 750.0637
2212 110.5368 805(7) 804.1868 750.2751
2213 110.5868 799(7) 804.0074 750.4867
2214 110.6368 799(7) 804.6385 750.6981
2215 110.6868 807(7) 805.8915 750.9097
2216 110.7368 799(7) 807.5024 751.1212
2217 110.7868 800(7) 809.1463 751.3326
2218 110.8368 813(7) 810.4693 751.5441
2219 110.8868 813(7) 811.1663 751.7556
2220 110.9368 799(7) 811.0765 751.9671
2221 110.9868 813(7) 810.2397 752.1786
2222 111.0368 833(7) 808.8611 752.3901
2223 111.0868 797(7) 807.2189 752.6016
2224 111.1368 802(7) 805.3531 752.8130
2225 111.1868 798(7) 803.9615 753.0246
2226 111.2368 785(7) 802.9898 753.2361
2227 111.2868 792(7) 802.5119 753.3782
2228 111.3368 800(7) 802.7098 753.5204
2229 111.3868 798(7) 803.6680 753.6625
2230 111.4368 814(7) 805.4556 753.8046
2231 111.4868 808(7) 808.2003 753.9468
2232 111.5368 796(7) 811.7936 754.0889
2233 111.5868 801(7) 816.3412 754.2311
2234 111.6368 808(7) 821.8546 754.3732
2235 111.6868 810(7) 828.3184 754.5154
2236 111.7368 826(7) 835.6659 754.6575
2237 111.7868 833(7) 843.7723 754.7997
2238 111.8368 848(8) 852.4816 754.9418
2239 111.8868 851(8) 861.6575 755.0840
2240 111.9368 871(8) 871.2402 755.2261
2241 111.9868 885(8) 881.1666 755.3683
2242 112.0368 908(8) 891.4286 755.5104
2243 112.0868 914(8) 901.6790 755.6525
2244 112.1368 931(8) 911.2916 755.7947
2245 112.1868 945(8) 919.3144 755.9368
2246 112.2368 948(8) 924.5848 756.0790
2247 112.2868 953(8) 926.0591 756.2211
2248 112.3368 944(8) 923.2391 756.3633
2249 112.3868 933(8) 916.4315 756.5054
2250 112.4368 913(8) 906.6224 756.6476
2251 112.4868 902(8) 895.1006 756.7897
2252 112.5368 885(8) 883.1058 756.9318
2253 112.5868 878(8) 871.9296 757.0740
2254 112.6368 864(8) 861.6664 757.2161
2255 112.6868 851(8) 853.1208 757.3583
2256 112.7368 854(8) 846.5806 757.5004
2257 112.7868 834(7) 842.1940 757.6426
2258 112.8368 841(7) 839.8712 757.7847
2259 112.8868 839(7) 839.4928 757.9269
2260 112.9368 831(7) 840.8187 758.0690
2261 112.9868 832(7) 843.5342 758.2112
2262 113.0368 840(7) 847.2662 758.3533
2263 113.0868 836(7) 851.6130 758.4954
2264 113.1368 840(7) 856.0866 758.6376
2265 113.1868 858(8) 860.3333 758.7797
2266 113.2368 859(8) 864.1652 758.9219
2267 113.2868 869(8) 867.7095 759.0640
2268 113.3368 878(8) 871.4221 759.2062
2269 113.3868 879(8) 875.9560 759.3483
2270 113.4368 893(8) 881.9833 759.4905
2271 113.4868 901(8) 890.0450 759.6326
2272 113.5368 910(8) 900.4659 759.7747
2273 113.5868 918(8) 913.3137 759.9169
2274 113.6368 918(8) 928.4838 760.0590
2275 113.6868 943(8) 945.1495 760.2012
2276 113.7368 950(8) 962.4920 760.3433
2277 113.7868 975(8) 979.1644 760.4855
2278 113.8368 983(8) 993.5054 760.6276
2279 113.8868 997(8) 1003.8117 760.7698
2280 113.9368 1015(8) 1008.8690 760.9119
2281 113.9868 1024(8) 1008.4547 761.0541
2282 114.0368 1016(8) 1003.4608 761.1962
2283 114.0868 1010(8) 995.6108 761.3384
2284 114.1368 994(8) 986.7631 761.4805
2285 114.1868 983(8) 978.5569 761.6226
2286 114.2368 972(8) 972.2220 761.7648
2287 114.2868 965(8) 968.5635 761.9069
2288 114.3368 968(8) 967.9979 762.0491
2289 114.3868 980(8) 970.5643 762.1912
2290 114.4368 976(8) 975.8850 762.3334
2291 114.4868 986(8) 983.1210 762.4755
2292 114.5368 1007(8) 990.9659 762.6177
2293 114.5868 1003(8) 997.7404 762.7598
2294 114.6368 1012(8) 1001.6436 762.9019
2295 114.6868 1022(8) 1001.1871 763.0441
2296 114.7368 1004(8) 995.6179 763.1862
2297 114.7868 993(8) 985.1105 763.3284
2298 114.8368 975(8) 970.6060 763.4705
2299 114.8868 944(8) 953.4617 763.6127
2300 114.9368 942(8) 935.0688 763.7548
2301 114.9868 917(8) 916.6273 763.8970
2302 115.0368 886(8) 899.0396 764.0391
2303 115.0868 882(8) 882.9008 764.1813
2304 115.1368 869(8) 868.5616 764.3234
2305 115.1868 847(8) 856.0904 764.4655
2306 115.2368 838(7) 845.6646 764.6077
2307 115.2868 829(7) 837.1315 764.7498
2308 115.3368 821(7) 830.3608 764.8920
2309 115.3868 821(7) 825.1942 765.0341
2310 115.4368 819(7) 821.4557 765.1763
2311 115.4868 815(7) 817.8428 764.1855
2312 115.5368 816(7) 815.3288 763.1948
2313 115.5868 805(7) 813.7692 762.2040
2314 115.6368 804(7) 813.1724 761.2134
2315 115.6868 806(7) 813.1318 760.2226
2316 115.7368 802(7) 813.6506 759.2318
2317 115.7868 810(7) 814.5753 758.2411
2318 115.8368 814(7) 815.7219 757.2504
2319 115.8868 827(7) 816.8648 756.2597
2320 115.9368 819(7) 817.7367 755.2689
2321 115.9868 802(7) 818.0502 754.2781
2322 116.0368 826(7) 817.5548 753.2875
2323 116.0868 816(7) 816.0714 752.2967
2324 116.1368 813(7) 813.7137 751.3060
2325 116.1868 820(7) 810.6172 750.3152
2326 116.2368 810(7) 807.0443 749.3245
2327 116.2868 811(7) 803.2670 748.3338
2328 116.3368 796(7) 799.5215 747.3430
2329 116.3868 785(7) 795.9990 746.3524
2330 116.4368 794(7) 792.8451 745.3616
2331 116.4868 787(7) 790.1793 744.3708
2332 116.5368 774(7) 788.0726 743.3801
2333 116.5868 781(7) 787.6364 743.4330
2334 116.6368 795(7) 787.8683 743.4859
2335 116.6868 786(7) 788.7890 743.5388
2336 116.7368 793(7) 790.3975 743.5917
2337 116.7868 786(7) 792.6689 743.6446
2338 116.8368 782(7) 795.5525 743.6975
2339 116.8868 789(7) 798.9630 743.7504
2340 116.9368 807(7) 802.7796 743.8033
2341 116.9868 815(7) 806.8318 743.8561
2342 117.0368 823(7) 810.8937 743.9091
2343 117.0868 827(7) 814.6830 743.9619
2344 117.1368 809(7) 817.8222 744.0148
2345 117.1868 818(7) 820.0836 744.0677
2346 117.2368 816(7) 821.2145 744.1206
2347 117.2868 822(7) 821.0745 744.1735
2348 117.3368 816(7) 819.8391 744.2264
2349 117.3868 820(7) 817.8323 744.2793
2350 117.4368 806(7) 815.3800 744.3322
2351 117.4868 818(7) 812.8760 744.3851
2352 117.5368 820(7) 810.6541 744.4380
2353 117.5868 802(7) 808.8732 744.4908
2354 117.6368 810(7) 807.9736 744.5438
2355 117.6868 821(7) 808.2329 744.5966
2356 117.7368 820(7) 809.7966 744.6495
2357 117.7868 816(7) 812.8918 744.7024
2358 117.8368 807(7) 817.7429 744.7553
2359 117.8868 821(7) 824.5629 744.8082
2360 117.9368 834(7) 833.5490 744.8611
2361 117.9868 835(7) 844.8392 744.9140
2362 118.0368 837(7) 858.5155 744.9669
2363 118.0868 874(8) 874.5632 745.0198
2364 118.1368 890(8) 892.8248 745.0726
2365 118.1868 902(8) 912.9772 745.1255
2366 118.2368 918(8) 934.4670 745.1785
2367 118.2868 960(8) 956.5312 745.2313
2368 118.3368 1000(8) 977.9317 745.2842
2369 118.3868 1003(8) 997.3425 745.3371
2370 118.4368 1033(8) 1013.2992 745.3900
2371 118.4868 1042(8) 1024.5420 745.4429
2372 118.5368 1033(8) 1030.3473 745.4958
2373 118.5868 1048(8) 1030.5752 745.5487
2374 118.6368 1021(8) 1025.8475 745.6016
2375 118.6868 1013(8) 1016.7922 745.6545
2376 118.7368 1002(8) 1004.1973 745.7073
2377 118.7868 987(8) 988.9166 745.7603
2378 118.8368 971(8) 971.8973 745.8132
2379 118.8868 961(8) 954.1598 745.8660
2380 118.9368 943(8) 936.6605 745.9189
2381 118.9868 920(8) 920.1923 745.9718
2382 119.0368 907(8) 905.3223 746.0247
2383 119.0868 894(8) 892.4016 746.0776
2384 119.1368 878(8) 881.6721 746.1305
2385 119.1868 874(8) 873.1460 746.1833
2386 119.2368 865(8) 866.8628 746.2363
2387 119.2868 867(8) 862.7352 746.2892
2388 119.3368 877(8) 860.5780 746.3420
2389 119.3868 871(8) 859.7882 746.3950
2390 119.4368 875(8) 860.6307 746.4478
2391 119.4868 873(8) 862.2927 746.5007
2392 119.5368 882(8) 864.2177 746.5536
2393 119.5868 879(8) 865.8311 746.6065
2394 119.6368 867(8) 866.3833 746.6594
2395 119.6868 878(8) 865.4419 746.7123
2396 119.7368 866(8) 862.7354 746.7652
2397 119.7868 868(8) 858.3772 746.8181
2398 119.8368 862(8) 852.6537 746.8710
2399 119.8868 842(7) 846.0116 746.9238
2400 119.9368 832(7) 838.9045 746.9767
2401 119.9868 831(7) 831.7264 747.0297
2402 120.0368 827(7) 824.8230 747.0825
2403 120.0868 818(7) 818.3342 747.1354
2404 120.1368 807(7) 812.4453 747.1883
2405 120.1868 790(7) 807.0095 747.2412
2406 120.2368 795(7) 802.5724 747.2941
2407 120.2868 800(7) 798.6882 747.3470
2408 120.3368 799(7) 795.5589 747.3999
2409 120.3868 791(7) 793.0270 747.4528
2410 120.4368 780(7) 791.0198 747.5057
2411 120.4868 787(7) 789.4614 747.5586
2412 120.5368 787(7) 788.2789 747.6115
2413 120.5868 788(7) 787.4076 747.6644
2414 120.6368 778(7) 786.7934 747.7172
2415 120.6868 780(7) 786.3937 747.7701
2416 120.7368 782(7) 786.1766 747.8230
2417 120.7868 777(7) 786.1155 747.8759
2418 120.8368 783(7) 786.2168 747.9288
2419 120.8868 777(7) 786.4704 747.9817
2420 120.9368 782(7) 785.2144 746.3657
2421 120.9868 782(7) 784.1318 744.7496
2422 121.0368 778(7) 783.2441 743.1338
2423 121.0868 789(7) 782.5795 741.5178
2424 121.1368 775(7) 782.1728 739.9020
2425 121.1868 800(7) 783.7255 739.9474
2426 121.2368 800(7) 785.6205 739.9929
2427 121.2868 799(7) 787.9025 740.0385
2428 121.3368 809(7) 790.6293 740.0839
2429 121.3868 805(7) 793.8062 740.1294
2430 121.4368 809(7) 797.4758 740.1749
2431 121.4868 815(7) 801.6541 740.2203
2432 121.5368 812(7) 806.3448 740.2659
2433 121.5868 810(7) 811.7600 740.3113
2434 121.6368 811(7) 817.4691 740.3568
2435 121.6868 811(7) 823.4857 740.4023
2436 121.7368 813(7) 829.6614 740.4478
2437 121.7868 830(7) 835.8758 740.4933
2438 121.8368 834(7) 841.7757 740.5388
2439 121.8868 839(7) 847.0715 740.5842
2440 121.9368 847(8) 851.0319 740.6297
2441 121.9868 845(8) 853.3781 740.6752
2442 122.0368 862(8) 853.8118 740.7207
2443 122.0868 848(8) 852.2554 740.7662
2444 122.1368 846(8) 848.8815 740.8116
2445 122.1868 828(7) 844.0535 740.8571
2446 122.2368 816(7) 838.2291 740.9026
2447 122.2868 820(7) 831.8596 740.9481
2448 122.3368 821(7) 825.3317 740.9936
2449 122.3868 812(7) 818.9674 741.0391
2450 122.4368 804(7) 812.9658 741.0845
2451 122.4868 800(7) 807.4967 741.1300
2452 122.5368 790(7) 802.6569 741.1755
2453 122.5868 792(7) 798.4902 741.2210
2454 122.6368 787(7) 795.0027 741.2665
2455 122.6868 798(7) 792.1647 741.3120
2456 122.7368 794(7) 789.9245 741.3574
2457 122.7868 781(7) 788.2136 741.4030
2458 122.8368 786(7) 786.9541 741.4484
2459 122.8868 792(7) 786.0659 741.4939
2460 122.9368 782(7) 785.4758 741.5394
2461 122.9868 785(7) 785.1185 741.5848
2462 123.0368 786(7) 784.8740 741.6304
2463 123.0868 799(7) 784.8660 741.6758
2464 123.1368 800(7) 785.0169 741.7213
2465 123.1868 781(7) 785.3425 741.7668
2466 123.2368 777(7) 785.8687 741.8123
2467 123.2868 782(7) 786.6248 741.8578
2468 123.3368 802(7) 787.6372 741.9033
2469 123.3868 808(7) 788.9244 741.9487
2470 123.4368 817(7) 790.4944 741.9942
2471 123.4868 801(7) 792.3402 742.0397
2472 123.5368 792(7) 794.4375 742.0852
2473 123.5868 804(7) 796.7418 742.1307
2474 123.6368 806(7) 799.1837 742.1761
2475 123.6868 812(7) 801.6683 742.2216
2476 123.7368 808(7) 804.0732 742.2671
2477 123.7868 814(7) 806.2550 742.3126
2478 123.8368 810(7) 808.0816 742.3581
2479 123.8868 807(7) 809.3832 742.4036
2480 123.9368 817(7) 810.2336 742.4490
2481 123.9868 803(7) 810.2953 742.4945
2482 124.0368 807(7) 809.7447 742.5400
2483 124.0868 805(7) 808.8121 742.5855
2484 124.1368 806(7) 807.3050 742.6310
2485 124.1868 802(7) 805.5297 742.6765
2486 124.2368 796(7) 803.6431 742.7219
2487 124.2868 794(7) 801.7953 742.7675
2488 124.3368 792(7) 800.1161 742.8129
2489 124.3868 783(7) 798.7130 742.8584
2490 124.4368 806(7) 797.4935 743.0496
2491 124.4868 799(7) 797.0125 743.2408
2492 124.5368 796(7) 796.9786 743.4321
2493 124.5868 807(7) 797.4026 743.6233
2494 124.6368 799(7) 798.2745 743.8145
2495 124.6868 799(7) 799.5665 744.0057
2496 124.7368 805(7) 801.0842 744.1969
2497 124.7868 801(7) 803.0720 744.3881
2498 124.8368 802(7) 805.3051 744.5793
2499 124.8868 803(7) 807.6933 744.7705
2500 124.9368 819(7) 810.1259 744.9617
2501 124.9868 803(7) 812.4666 745.1530
2502 125.0368 816(7) 814.5574 745.3442
2503 125.0868 819(7) 816.2306 745.5354
2504 125.1368 818(7) 817.3169 745.7266
2505 125.1868 817(7) 817.7653 745.9178
2506 125.2368 820(7) 817.5322 746.1091
2507 125.2868 827(7) 816.6868 746.3002
2508 125.3368 816(7) 815.3680 746.4915
2509 125.3868 824(7) 813.7523 746.6827
2510 125.4368 813(7) 812.0300 746.8739
2511 125.4868 811(7) 810.3466 747.0651
2512 125.5368 804(7) 808.8494 747.2563
2513 125.5868 812(7) 807.6439 747.4475
2514 125.6368 817(7) 806.8085 747.6387
2515 125.6868 804(7) 806.3948 747.8300
2516 125.7368 795(7) 806.4300 748.0212
2517 125.7868 804(7) 806.7880 748.2124
2518 125.8368 811(7) 807.7170 748.4036
2519 125.8868 815(7) 809.0382 748.5948
2520 125.9368 795(7) 810.6940 748.7860
2521 125.9868 808(7) 812.6040 748.9772
2522 126.0368 821(7) 814.6743 749.1685
2523 126.0868 820(7) 816.8096 749.3597
2524 126.1368 809(7) 818.9276 749.5508
2525 126.1868 818(7) 820.9780 749.7421
2526 126.2368 819(7) 822.9494 749.9333
2527 126.2868 818(7) 824.8646 750.1245
2528 126.3368 834(7) 826.7705 750.3157
2529 126.3868 831(7) 828.6949 750.5070
2530 126.4368 834(7) 830.6690 750.6982
2531 126.4868 830(7) 832.6636 750.8894
2532 126.5368 843(8) 834.6359 751.0806
2533 126.5868 828(7) 836.5086 751.2718
2534 126.6368 832(7) 838.1920 751.4630
2535 126.6868 836(7) 839.6124 751.6542
2536 126.7368 832(7) 840.7372 751.8455
2537 126.7868 829(7) 841.6252 752.0366
2538 126.8368 825(7) 842.2901 752.2278
2539 126.8868 824(7) 842.8735 752.4191
2540 126.9368 843(8) 843.4843 752.6103
2541 126.9868 843(8) 844.3851 752.8015
2542 127.0368 853(8) 845.2518 752.9927
2543 127.0868 858(8) 846.2516 753.1840
2544 127.1368 853(8) 847.3256 753.3751
2545 127.1868 861(8) 848.3802 753.5663
2546 127.2368 861(8) 849.3028 753.7576
2547 127.2868 859(8) 849.9805 753.9488
2548 127.3368 853(8) 850.3043 754.1400
2549 127.3868 843(8) 850.1846 754.3312
2550 127.4368 865(8) 849.5451 754.5224
2551 127.4868 853(8) 848.3315 754.7136
2552 127.5368 855(8) 846.5239 754.9048
2553 127.5868 855(8) 844.1517 755.0961
2554 127.6368 851(8) 841.3016 755.2873
2555 127.6868 832(7) 838.1057 755.4785
2556 127.7368 833(7) 834.7251 755.6697
2557 127.7868 826(7) 831.3266 755.8609
2558 127.8368 828(7) 828.0552 756.0521
2559 127.8868 817(7) 825.0649 756.2433
2560 127.9368 814(7) 822.4919 756.4346
2561 127.9868 816(7) 820.3737 756.6258
2562 128.0368 812(7) 818.8254 756.8170
2563 128.0868 817(7) 817.9229 757.0082
2564 128.1368 808(7) 817.7362 757.1994
2565 128.1868 814(7) 818.3224 757.3790
2566 128.2368 822(7) 819.7605 757.5586
2567 128.2868 836(7) 822.1182 757.7382
2568 128.3368 823(7) 825.4613 757.9178
2569 128.3868 830(7) 829.8566 758.0974
2570 128.4368 844(8) 835.3450 758.2770
2571 128.4868 840(7) 841.8983 758.4565
2572 128.5368 850(8) 849.7510 758.6362
2573 128.5868 860(8) 858.7944 758.8157
2574 128.6368 872(8) 869.0065 758.9953
2575 128.6868 877(8) 880.3163 759.1749
2576 128.7368 884(8) 892.6042 759.3545
2577 128.7868 907(8) 905.6931 759.5341
2578 128.8368 918(8) 919.3361 759.7137
2579 128.8868 937(8) 933.2262 759.8932
2580 128.9368 944(8) 946.9670 760.0729
2581 128.9868 962(8) 960.0889 760.2525
2582 129.0368 986(8) 972.0593 760.4321
2583 129.0868 975(8) 982.3793 760.6116
2584 129.1368 999(8) 990.4081 760.7912
2585 129.1868 1007(8) 995.8029 760.9708
2586 129.2368 1007(8) 998.3480 761.1505
2587 129.2868 1001(8) 998.0352 761.3300
2588 129.3368 1004(8) 995.0463 761.5096
2589 129.3868 1007(8) 989.6719 761.6892
2590 129.4368 989(8) 982.2566 761.8688
2591 129.4868 976(8) 973.1425 762.0484
2592 129.5368 961(8) 962.6556 762.2280
2593 129.5868 950(8) 951.1204 762.4075
2594 129.6368 931(8) 938.8516 762.5872
2595 129.6868 915(8) 926.2078 762.7667
2596 129.7368 898(8) 913.5203 762.9464
2597 129.7868 897(8) 901.1009 763.1259
2598 129.8368 882(8) 889.2173 763.3055
2599 129.8868 873(8) 878.0656 763.4851
2600 129.9368 858(8) 867.7897 763.6647
2601 129.9868 859(8) 858.4720 763.8443
2602 130.0368 845(8) 850.1463 764.0239
2603 130.0868 828(7) 842.8096 764.2034
2604 130.1368 827(7) 836.4235 764.3831
2605 130.1868 839(7) 830.9356 764.5626
2606 130.2368 813(7) 826.2776 764.7422
2607 130.2868 812(7) 822.3736 764.9219
2608 130.3368 819(7) 819.1453 765.1014
2609 130.3868 819(7) 816.7070 765.2810
2610 130.4368 819(7) 814.5979 765.4606
2611 130.4868 819(7) 812.9423 765.6402
2612 130.5368 819(7) 811.6793 765.8198
2613 130.5868 824(7) 810.7202 765.9993
2614 130.6368 814(7) 810.0948 766.1790
2615 130.6868 816(7) 809.7336 766.3586
2616 130.7368 818(7) 809.6108 766.5381
2617 130.7868 813(7) 809.6892 766.7178
2618 130.8368 809(7) 810.0115 766.8973
2619 130.8868 820(7) 810.7474 767.0769
2620 130.9368 815(7) 811.5392 767.2565
2621 130.9868 813(7) 812.5884 767.4361
2622 131.0368 808(7) 813.9322 767.6157
2623 131.0868 810(7) 815.5078 767.6920
2624 131.1368 815(7) 817.4690 767.7684
2625 131.1868 825(7) 819.8720 767.8447
2626 131.2368 839(7) 822.7794 767.9210
2627 131.2868 832(7) 826.2578 767.9974
2628 131.3368 830(7) 830.3732 768.0737
2629 131.3868 837(7) 835.2524 768.1500
2630 131.4368 834(7) 840.8377 768.2263
2631 131.4868 842(7) 847.3058 768.3026
2632 131.5368 857(8) 854.5518 768.3790
2633 131.5868 869(8) 862.6505 768.4553
2634 131.6368 872(8) 871.6022 768.5316
2635 131.6868 884(8) 881.3534 768.6079
2636 131.7368 888(8) 891.8186 768.6843
2637 131.7868 909(8) 902.8669 768.7606
2638 131.8368 914(8) 914.3129 768.8369
2639 131.8868 917(8) 925.9262 768.9132
2640 131.9368 935(8) 937.4088 768.9896
2641 131.9868 954(8) 948.4127 769.0659
2642 132.0368 957(8) 958.5470 769.1422
2643 132.0868 970(8) 967.3356 769.2185
2644 132.1368 980(8) 974.5064 769.2949
2645 132.1868 976(8) 979.6385 769.3712
2646 132.2368 981(8) 982.4613 769.4475
2647 132.2868 984(8) 982.8193 769.5239
2648 132.3368 991(8) 980.6913 769.6002
2649 132.3868 986(8) 976.1919 769.6765
2650 132.4368 973(8) 969.5630 769.7528
2651 132.4868 965(8) 961.1486 769.8292
2652 132.5368 965(8) 951.3543 769.9055
2653 132.5868 945(8) 940.6110 769.9818
2654 132.6368 924(8) 929.3221 770.0581
2655 132.6868 903(8) 917.8574 770.1345
2656 132.7368 890(8) 906.5259 770.2108
2657 132.7868 885(8) 895.5942 770.2871
2658 132.8368 873(8) 885.2170 770.3634
2659 132.8868 854(8) 875.5421 770.4397
2660 132.9368 847(8) 866.6615 770.5161
2661 132.9868 843(8) 858.6247 770.5924
2662 133.0368 829(7) 851.4465 770.6687
2663 133.0868 844(8) 845.1177 770.7450
2664 133.1368 839(7) 839.6011 770.8214
2665 133.1868 829(7) 834.8494 770.8977
2666 133.2368 828(7) 830.7660 770.9740
2667 133.2868 822(7) 827.3596 771.0504
2668 133.3368 819(7) 824.5257 771.1266
2669 133.3868 828(7) 822.1956 771.2030
2670 133.4368 823(7) 820.3059 771.2793
2671 133.4868 816(7) 818.7966 771.3557
2672 133.5368 816(7) 817.6122 771.4319
2673 133.5868 822(7) 816.7037 771.5082
2674 133.6368 818(7) 816.0398 771.5846
2675 133.6868 822(7) 815.5536 771.6609
2676 133.7368 808(7) 815.2238 771.7372
2677 133.7868 810(7) 815.0258 771.8136
2678 133.8368 800(7) 814.9176 771.8899
2679 133.8868 822(7) 814.8063 771.9547
2680 133.9368 823(7) 814.8057 772.0195
2681 133.9868 817(7) 814.9189 772.0844
2682 134.0368 806(7) 814.9564 772.1492
2683 134.0868 815(7) 814.9926 772.2139
2684 134.1368 826(7) 815.0217 772.2787
2685 134.1868 824(7) 815.0444 772.3436
2686 134.2368 819(7) 815.0670 772.4084
2687 134.2868 819(7) 815.0988 772.4732
2688 134.3368 817(7) 815.1531 772.5380
2689 134.3868 812(7) 815.2439 772.6028
2690 134.4368 827(7) 815.3851 772.6677
2691 134.4868 805(7) 815.5905 772.7325
2692 134.5368 817(7) 815.8353 772.7973
2693 134.5868 814(7) 816.3044 772.8621
2694 134.6368 808(7) 816.7869 772.9269
2695 134.6868 817(7) 817.3927 772.9917
2696 134.7368 818(7) 818.1410 773.0565
2697 134.7868 814(7) 819.0444 773.1213
2698 134.8368 816(7) 820.1447 773.1862
2699 134.8868 825(7) 821.4054 773.2510
2700 134.9368 833(7) 822.9612 773.3158
2701 134.9868 824(7) 824.7868 773.3806
2702 135.0368 825(7) 826.9039 773.4454
2703 135.0868 832(7) 829.3387 773.5102
2704 135.1368 832(7) 832.1148 773.5750
2705 135.1868 840(7) 835.2505 773.6398
2706 135.2368 841(7) 838.7609 773.7047
2707 135.2868 841(7) 842.6570 773.7695
2708 135.3368 852(8) 846.9476 773.8342
2709 135.3868 858(8) 851.6276 773.8990
2710 135.4368 852(8) 856.6937 773.9639
2711 135.4868 872(8) 862.1705 774.0287
2712 135.5368 871(8) 867.9504 774.0935
2713 135.5868 889(8) 874.0291 774.1583
2714 135.6368 883(8) 880.3483 774.2231
2715 135.6868 894(8) 886.8305 774.2880
2716 135.7368 902(8) 893.3483 774.3528
2717 135.7868 918(8) 899.7737 774.4176
2718 135.8368 924(8) 905.9418 774.4824
2719 135.8868 930(8) 911.6699 774.5472
2720 135.9368 937(8) 916.7953 774.6120
2721 135.9868 948(8) 921.0267 774.6768
2722 136.0368 947(8) 924.2065 774.7416
2723 136.0868 948(8) 926.1643 774.8065
2724 136.1368 935(8) 926.7808 774.8713
2725 136.1868 936(8) 926.0063 774.9361
2726 136.2368 918(8) 923.8882 775.0009
2727 136.2868 920(8) 920.4713 775.0657
2728 136.3368 914(8) 915.9521 775.1305
2729 136.3868 896(8) 910.5778 775.1953
2730 136.4368 902(8) 904.5182 775.2601
2731 136.4868 892(8) 897.9524 775.3250
2732 136.5368 884(8) 891.1460 775.3898
2733 136.5868 883(8) 884.2622 775.4545
2734 136.6368 882(8) 877.4449 775.5193
2735 136.6868 865(8) 870.9120 775.5842
2736 136.7368 849(8) 864.5699 775.6490
2737 136.7868 845(8) 858.3637 775.7138
2738 136.8368 836(7) 852.7966 775.7786
2739 136.8868 835(7) 847.6750 775.8434
2740 136.9368 838(7) 842.9610 775.9083
2741 136.9868 839(7) 838.7817 775.9731
2742 137.0368 835(7) 835.0720 776.0379
2743 137.0868 824(7) 831.8186 776.1027
2744 137.1368 827(7) 828.9988 776.1675
2745 137.1868 829(7) 826.5875 776.2323
2746 137.2368 830(7) 824.5364 776.2971
2747 137.2868 827(7) 822.7654 776.3619
2748 137.3368 815(7) 821.3990 776.4268
2749 137.3868 809(7) 820.3179 776.4916
2750 137.4368 822(7) 819.4934 776.5564
2751 137.4868 807(7) 818.8992 776.6212
2752 137.5368 808(7) 818.5115 776.6860
2753 137.5868 816(7) 818.3096 776.7508
2754 137.6368 806(7) 818.2755 776.8156
2755 137.6868 818(7) 817.7339 776.2201
2756 137.7368 828(7) 817.3329 775.6246
2757 137.7868 828(7) 817.0626 775.0290
2758 137.8368 820(7) 816.9147 774.4337
2759 137.8868 821(7) 816.8827 773.8381
2760 137.9368 815(7) 816.9608 773.2426
2761 137.9868 822(7) 817.1437 772.6470
2762 138.0368 813(7) 817.4263 772.0515
2763 138.0868 815(7) 818.7350 772.3882
2764 138.1368 822(7) 820.1326 772.7251
2765 138.1868 826(7) 821.6127 773.0619
2766 138.2368 826(7) 823.1699 773.3987
2767 138.2868 824(7) 824.7993 773.7355
2768 138.3368 835(7) 826.4973 774.0723
2769 138.3868 851(8) 828.2631 774.4091
2770 138.4368 834(7) 830.0950 774.7460
2771 138.4868 837(7) 831.9931 775.0828
2772 138.5368 828(7) 833.9554 775.4196
2773 138.5868 830(7) 835.9767 775.7563
2774 138.6368 835(7) 838.0491 776.0931
2775 138.6868 829(7) 840.1576 776.4300
2776 138.7368 839(7) 842.2811 776.7668
2777 138.7868 849(8) 844.3915 777.1036
2778 138.8368 849(8) 846.4525 777.4404
2779 138.8868 862(8) 848.4229 777.7772
2780 138.9368 844(8) 850.2543 778.1141
2781 138.9868 848(8) 851.8963 778.4509
2782 139.0368 860(8) 853.3001 778.7877
2783 139.0868 845(8) 854.4232 779.1245
2784 139.1368 859(8) 855.2363 779.4612
2785 139.1868 858(8) 855.7266 779.7981
2786 139.2368 868(8) 855.9005 780.1349
2787 139.2868 858(8) 855.7855 780.4717
2788 139.3368 846(8) 855.4248 780.8085
2789 139.3868 853(8) 854.8735 781.1453
2790 139.4368 856(8) 854.1949 781.4822
2791 139.4868 847(8) 853.4541 781.8190
2792 139.5368 839(7) 852.7158 782.1558
2793 139.5868 847(8) 852.0411 782.4926
2794 139.6368 841(7) 851.4877 782.8293
2795 139.6868 835(7) 851.1085 783.1662
2796 139.7368 836(7) 850.9521 783.5031
2797 139.7868 841(7) 851.0631 783.8398
2798 139.8368 841(7) 851.4823 784.1766
2799 139.8868 840(7) 852.2473 784.5134
2800 139.9368 849(8) 853.3917 784.8502
2801 139.9868 862(8) 854.9458 785.1871
2802 140.0368 853(8) 856.9365 785.5239
2803 140.0868 860(8) 859.3854 785.8607
2804 140.1368 854(8) 862.3124 786.1974
2805 140.1868 849(8) 865.7310 786.5343
2806 140.2368 860(8) 869.6324 786.8712
2807 140.2868 874(8) 874.0548 787.2079
2808 140.3368 877(8) 878.9766 787.5447
2809 140.3868 872(8) 884.3914 787.8815
2810 140.4368 881(8) 890.1313 788.2183
2811 140.4868 894(8) 896.4733 788.5552
2812 140.5368 910(8) 903.1339 788.7944
2813 140.5868 908(8) 910.1587 789.0334
2814 140.6368 898(8) 917.5062 789.2726
2815 140.6868 923(8) 924.9407 789.5118
2816 140.7368 931(8) 932.6974 789.7510
2817 140.7868 956(8) 940.5173 789.9902
2818 140.8368 966(8) 948.2849 790.2292
2819 140.8868 979(8) 955.8821 790.4684
2820 140.9368 981(8) 963.1778 790.7076
2821 140.9868 996(8) 970.0472 790.9468
2822 141.0368 1000(8) 976.3804 791.1860
2823 141.0868 1008(8) 982.0902 791.4251
2824 141.1368 1009(8) 987.1302 791.6642
2825 141.1868 1005(8) 991.4877 791.9034
2826 141.2368 1008(8) 995.1901 792.1426
2827 141.2868 1010(8) 998.2960 792.3818
2828 141.3368 1014(8) 1000.8836 792.6209
2829 141.3868 1010(8) 1003.0401 792.8600
2830 141.4368 1004(8) 1004.8445 793.0992
2831 141.4868 1008(8) 1006.3605 793.3384
2832 141.5368 1012(8) 1007.6288 793.5776
2833 141.5868 1013(8) 1008.6635 793.8167
2834 141.6368 1004(8) 1009.4530 794.0559
2835 141.6868 1003(8) 1009.9619 794.2950
2836 141.7368 999(8) 1010.1376 794.5342
2837 141.7868 1011(8) 1009.9254 794.7734
2838 141.8368 1001(8) 1009.2704 795.0125
2839 141.8868 1000(8) 1008.1335 795.2517
2840 141.9368 991(8) 1006.5004 795.4908
2841 141.9868 1004(8) 1004.3854 795.7300
2842 142.0368 1004(8) 1001.8319 795.9692
2843 142.0868 990(8) 998.9070 796.2083
2844 142.1368 990(8) 995.6906 796.4475
2845 142.1868 975(8) 992.2695 796.6867
2846 142.2368 979(8) 988.7247 796.9258
2847 142.2868 977(8) 985.1247 797.1650
2848 142.3368 972(8) 981.5205 797.4042
2849 142.3868 975(8) 977.9395 797.6433
2850 142.4368 976(8) 974.3906 797.8825
2851 142.4868 962(8) 970.8619 798.1217
2852 142.5368 975(8) 967.3246 798.3608
2853 142.5868 961(8) 963.7393 798.6000
2854 142.6368 971(8) 960.0562 798.8391
2855 142.6868 974(8) 956.2298 799.0783
2856 142.7368 961(8) 952.2203 799.3175
2857 142.7868 962(8) 947.9918 799.5566
2858 142.8368 952(8) 943.5536 799.7958
2859 142.8868 943(8) 938.9023 800.0350
2860 142.9368 942(8) 934.0654 800.2741
2861 142.9868 935(8) 929.0826 800.5133
2862 143.0368 946(8) 924.0053 800.7525
2863 143.0868 918(8) 918.8895 800.9916
2864 143.1368 910(8) 913.7873 801.2308
2865 143.1868 912(8) 908.7527 801.4699
2866 143.2368 904(8) 903.8326 801.7091
2867 143.2868 894(8) 899.0674 801.9483
2868 143.3368 879(8) 894.4916 802.1874
2869 143.3868 886(8) 890.1295 802.4266
2870 143.4368 885(8) 886.0030 802.6658
2871 143.4868 882(8) 882.1273 802.9049
2872 143.5368 865(8) 878.5101 803.1441
2873 143.5868 873(8) 875.1648 803.3832
2874 143.6368 871(8) 872.0889 803.6224
2875 143.6868 866(8) 869.2831 803.8616
2876 143.7368 874(8) 866.7442 804.1007
2877 143.7868 880(8) 864.4669 804.3399
2878 143.8368 868(8) 862.4440 804.5790
2879 143.8868 850(8) 860.6649 804.8182
2880 143.9368 846(8) 859.1195 805.0574
2881 143.9868 858(8) 857.9316 805.4323
2882 144.0368 858(8) 856.9527 805.8071
2883 144.0868 855(8) 856.1695 806.1819
2884 144.1368 854(8) 855.5677 806.5568
2885 144.1868 851(8) 855.1337 806.9316
2886 144.2368 853(8) 854.8531 807.3065
2887 144.2868 867(8) 854.7125 807.6813
2888 144.3368 848(8) 854.6929 808.0561
2889 144.3868 855(8) 854.7910 808.4310
2890 144.4368 863(8) 854.9888 808.8058
2891 144.4868 856(8) 855.2669 809.1807
2892 144.5368 853(8) 855.6261 809.5556
2893 144.5868 853(8) 856.0474 809.9304
2894 144.6368 867(8) 856.5186 810.3052
2895 144.6868 851(8) 857.0280 810.6801
2896 144.7368 861(8) 857.5633 811.0549
2897 144.7868 862(8) 858.1129 811.4298
2898 144.8368 854(8) 858.6654 811.8046
2899 144.8868 863(8) 859.2101 812.1794
2900 144.9368 852(8) 859.7375 812.5543
2901 144.9868 861(8) 860.2393 812.9292
2902 145.0368 857(8) 860.7097 813.3041
2903 145.0868 856(8) 861.1451 813.6788
2904 145.1368 847(8) 861.5125 814.0537
2905 145.1868 855(8) 861.8810 814.4286
2906 145.2368 868(8) 862.2229 814.8035
2907 145.2868 863(8) 862.5463 815.1783
2908 145.3368 853(8) 862.8617 815.5530
2909 145.3868 860(8) 863.1807 815.9279
2910 145.4368 866(8) 863.3372 816.3028
2911 145.4868 869(8) 863.7026 816.6777
2912 145.5368 858(8) 864.1090 817.0526
2913 145.5868 865(8) 864.5678 817.4273
2914 145.6368 863(8) 865.0917 817.8022
2915 145.6868 858(8) 865.6905 818.1771
2916 145.7368 862(8) 866.3740 818.5519
2917 145.7868 865(8) 867.1510 818.9268
2918 145.8368 876(8) 868.0291 819.3015
2919 145.8868 880(8) 869.0154 819.6764
2920 145.9368 868(8) 870.1158 820.0513
2921 145.9868 870(8) 871.3328 820.4261
2922 146.0368 864(8) 872.6736 820.8010
2923 146.0868 872(8) 874.0536 821.0917
2924 146.1368 877(8) 875.5586 821.3824
2925 146.1868 869(8) 877.1871 821.6732
2926 146.2368 874(8) 878.9366 821.9639
2927 146.2868 873(8) 880.8030 822.2546
2928 146.3368 868(8) 882.7796 822.5453
2929 146.3868 888(8) 884.8602 822.8361
2930 146.4368 882(8) 887.0352 823.1268
2931 146.4868 894(8) 889.2941 823.4175
2932 146.5368 904(8) 891.6255 823.7083
2933 146.5868 886(8) 894.0161 823.9990
2934 146.6368 904(8) 896.4540 824.2897
2935 146.6868 908(8) 898.9244 824.5804
2936 146.7368 900(8) 901.4131 824.8712
2937 146.7868 904(8) 903.9041 825.1619
2938 146.8368 916(8) 906.3801 825.4526
2939 146.8868 913(8) 908.8246 825.7433
2940 146.9368 914(8) 911.2171 826.0341
2941 146.9868 917(8) 913.5363 826.3248
2942 147.0368 921(8) 915.7593 826.6155
2943 147.0868 931(8) 917.8625 826.9062
2944 147.1368 930(8) 919.8243 827.1970
2945 147.1868 926(8) 921.6229 827.4877
2946 147.2368 927(8) 923.2410 827.7784
2947 147.2868 944(8) 924.6663 828.0692
2948 147.3368 921(8) 925.8928 828.3599
2949 147.3868 922(8) 926.9232 828.6506
2950 147.4368 926(8) 927.7662 828.9413
2951 147.4868 930(8) 928.4382 829.2321
2952 147.5368 917(8) 928.9615 829.5228
2953 147.5868 922(8) 929.3620 829.8135
2954 147.6368 919(8) 929.6682 830.1042
2955 147.6868 915(8) 929.9083 830.3950
2956 147.7368 927(8) 930.1095 830.6857
2957 147.7868 935(8) 930.2960 830.9764
2958 147.8368 930(8) 930.4882 831.2671
2959 147.8868 917(8) 930.7022 831.5579
2960 147.9368 930(8) 930.9491 831.8486
2961 147.9868 933(8) 931.2350 832.1393
2962 148.0368 936(8) 931.5607 832.4301
2963 148.0868 918(8) 931.9220 832.7207
2964 148.1368 933(8) 932.3101 833.0115
2965 148.1868 932(8) 932.6996 833.3022
2966 148.2368 943(8) 933.0950 833.5930
2967 148.2868 944(8) 933.4631 833.8837
2968 148.3368 952(8) 933.7794 834.1744
2969 148.3868 956(8) 934.0179 834.4651
2970 148.4368 950(8) 934.1524 834.7559
2971 148.4868 945(8) 934.1583 835.0466
2972 148.5368 952(8) 934.0142 835.3373
2973 148.5868 947(8) 933.7034 835.6280
2974 148.6368 935(8) 933.2156 835.9188
2975 148.6868 949(9) 932.5473 836.2095
2976 148.7368 946(9) 931.7023 836.5002
2977 148.7868 947(9) 930.6913 836.7910
2978 148.8368 940(9) 929.5311 837.0816
2979 148.8868 926(8) 928.2422 837.3724
2980 148.9368 942(9) 926.8494 837.6631
2981 148.9868 925(8) 925.3788 837.9539
2982 149.0368 929(8) 923.8569 838.2446
2983 149.0868 916(8) 922.3098 838.5353
2984 149.1368 919(8) 920.7615 838.8260
2985 149.1868 904(8) 919.2347 839.1168
2986 149.2368 919(8) 917.7496 839.4075
2987 149.2868 905(8) 916.2625 839.6982
2988 149.3368 892(8) 914.9155 839.9889
2989 149.3868 903(8) 914.2411 840.8629
2990 149.4368 901(8) 913.6686 841.7368
2991 149.4868 913(9) 913.2075 842.6108
2992 149.5368 919(9) 912.8659 843.4847
2993 149.5868 901(9) 912.6487 844.3584
2994 149.6368 895(9) 912.5629 845.2324
2995 149.6868 894(9) 912.6100 846.1063
2996 149.7368 905(9) 912.7915 846.9803
2997 149.7868 910(9) 913.1069 847.8542
2998 149.8368 900(9) 913.5544 848.7280
2999 149.8868 897(9) 849.6019 849.6019
_pd_proc_number_of_points        2739

loop_
_refln_index_h
_refln_index_k
_refln_index_l
_refln_mult
_pd_refln_phase_id
_refln_observed_status
_refln_F_squared_meas
_refln_F_squared_calc
_refln_phase_calc
_refln_d_spacing
1 0 1 4 2 o 0.0036 0.0024 0.00 6.87522
0 0 2 2 1 o 8.1524 7.3611 180.00 6.39466
1 1 0 4 1 o 9.8729 9.8057 180.00 5.80623
0 0 2 2 2 o 10.6059 10.6162 0.00 5.78554
0 1 1 4 2 o 4.6337 4.6727 180.00 5.69146
1 0 2 4 2 o 23.1747 23.6657 180.00 4.79121
1 1 1 8 2 o 5.8755 6.0194 180.00 4.73737
1 1 2 8 1 o 22.3640 22.3626 0.00 4.29864
2 0 0 2 2 o 24.3339 23.4825 180.00 4.27384
2 0 0 4 1 o 19.8675 19.7965 0.00 4.10563
2 0 1 4 2 o 0.1306 0.1320 0.00 4.00911
1 1 2 8 2 o 2.9741 3.4065 180.00 3.86436
2 1 0 4 2 o 8.1566 9.3030 180.00 3.57714
2 1 1 16 1 o 0.0450 0.0473 180.00 3.52957
1 0 3 4 2 o 5.5074 5.6092 180.00 3.51567
2 0 2 8 1 o 26.2773 26.0721 180.00 3.45485
2 0 2 4 2 o 20.2209 20.1483 180.00 3.43761
2 1 1 8 2 o 10.1463 10.2131 0.00 3.41756
0 1 3 4 2 o 58.1241 57.5886 180.00 3.32188
0 2 0 2 2 o 48.4461 47.8254 180.00 3.26844
0 0 4 2 1 o 52.0379 52.3982 0.00 3.19733
1 1 3 8 2 o 0.4009 0.6597 180.00 3.09628
2 1 2 8 2 o 3.0489 2.4576 0.00 3.04255
1 2 1 8 2 o 8.2096 8.1331 180.00 2.95186
2 2 0 4 1 o 74.5495 74.5547 0.00 2.90312
0 0 4 2 2 o 31.6263 31.9030 180.00 2.89277
2 0 3 4 2 o 0.3459 0.3508 180.00 2.86338
0 2 2 4 2 o 0.0166 0.0169 180.00 2.84573
1 1 4 8 1 o 10.0301 10.0264 0.00 2.80076
2 1 3 16 1 o 72.7651 72.5587 0.00 2.78229
3 0 1 4 2 o 47.0389 47.1864 0.00 2.76659
1 0 4 4 2 o 4.5101 4.5152 180.00 2.74010
1 2 2 8 2 o 9.0560 8.9621 180.00 2.70003
2 2 2 8 1 o 0.0064 0.0066 180.00 2.64345
2 1 3 8 2 o 0.4784 0.4820 180.00 2.62279
3 1 0 8 1 o 53.4818 53.7721 0.00 2.59663
2 2 0 4 2 o 2.4188 2.4452 180.00 2.59625
3 0 2 4 2 o 0.6855 0.6694 0.00 2.55607
3 1 1 8 2 o 0.3061 0.2943 180.00 2.54780
2 2 1 8 2 o 10.9120 10.5036 0.00 2.53326
1 1 4 8 2 o 6.0559 5.8832 180.00 2.52707
2 0 4 8 1 o 13.8718 13.3575 0.00 2.52261
3 1 2 16 1 o 3.8366 4.0580 0.00 2.40585
2 0 4 4 2 o 17.4034 18.4924 0.00 2.39560
1 2 3 8 2 o 9.6812 10.1821 0.00 2.39377
3 1 2 8 2 o 0.0162 0.0150 180.00 2.38055
2 2 2 8 2 o 5.7475 5.0716 0.00 2.36868
3 0 3 4 2 o 0.3164 0.3502 0.00 2.29174
2 1 4 8 2 o 17.6330 17.2635 0.00 2.24932
3 2 1 16 1 o 15.4241 15.3726 0.00 2.24212
1 0 5 4 2 o 0.0282 0.0286 0.00 2.23379
0 1 5 4 2 o 9.4122 9.7163 0.00 2.18154
0 2 4 4 2 o 1.4113 1.4253 180.00 2.16619
3 1 3 8 2 o 1.7502 1.7631 0.00 2.16268
2 2 3 8 2 o 42.7706 42.7531 0.00 2.15377
2 2 4 8 1 o 72.4361 72.4695 0.00 2.14932
0 3 1 4 2 o 8.1481 8.1281 0.00 2.14132
4 0 0 2 2 o 24.1584 24.1192 0.00 2.13692
0 0 6 2 1 o 87.1030 87.0111 0.00 2.13155
1 1 5 8 2 o 5.8681 5.8860 180.00 2.11378
3 2 1 8 2 o 0.0135 0.0136 180.00 2.11166
4 0 1 4 2 o 0.4529 0.4620 0.00 2.10138
1 2 4 8 2 o 9.3891 9.5680 180.00 2.09981
2 1 5 16 1 o 0.3891 0.3935 180.00 2.09888
1 3 1 8 2 o 11.9326 11.4046 0.00 2.07714
4 0 0 4 1 o 1.5283 1.5019 180.00 2.05281
2 0 5 4 2 o 3.1741 3.2899 0.00 2.03503
4 1 0 4 2 o 0.5111 0.5245 180.00 2.03114
3 0 4 4 2 o 1.4225 1.4539 180.00 2.02993
3 1 4 16 1 o 1.4216 1.3989 0.00 2.01565
3 2 2 8 2 o 5.6101 5.4754 0.00 2.01347
3 2 3 16 1 o 20.5518 20.2893 180.00 2.00873
4 0 2 4 2 o 0.1926 0.1914 180.00 2.00455
1 1 6 8 1 o 3.4109 3.4377 180.00 2.00098
4 1 1 8 2 o 0.2768 0.2797 180.00 2.00056
1 3 2 8 2 o 1.5739 1.6197 0.00 1.98347
4 1 1 16 1 o 14.0322 14.0156 180.00 1.96781
4 0 2 8 1 o 2.7744 2.8256 0.00 1.95457
2 1 5 8 2 o 0.1205 0.1221 180.00 1.94305
2 3 0 4 2 o 3.7644 3.8123 0.00 1.94122
3 1 4 8 2 o 7.3158 7.4156 180.00 1.93861
3 3 0 4 1 o 23.5376 23.9839 180.00 1.93541
2 2 4 8 2 o 0.2314 0.2382 0.00 1.93218
0 0 6 2 2 o 36.3192 38.0318 180.00 1.92851
4 1 2 8 2 o 0.5032 0.5449 180.00 1.91647
2 3 1 8 2 o 12.0483 12.9622 180.00 1.91447
0 3 3 4 2 o 73.4804 73.0703 0.00 1.89715
2 0 6 8 1 o 23.3052 23.2144 180.00 1.89179
1 0 6 4 2 o 13.4979 13.6540 0.00 1.88123
3 2 3 8 2 o 6.9423 6.9751 180.00 1.87643
4 0 3 4 2 o 13.8142 13.2150 180.00 1.86921
3 3 2 8 1 o 1.5381 1.4189 0.00 1.85243
1 3 3 8 2 o 0.2224 0.2034 0.00 1.85208
1 2 5 8 2 o 9.8632 9.5935 0.00 1.84422
2 3 2 8 2 o 3.3315 3.3142 180.00 1.84039
4 2 0 8 1 o 37.0801 37.2219 0.00 1.83609
1 1 6 8 2 o 10.7171 10.7152 0.00 1.80785
4 1 3 16 1 o 8.9132 8.9204 180.00 1.80435
4 1 3 8 2 o 17.0833 17.0381 180.00 1.79718
3 0 5 4 2 o 6.0142 5.9862 180.00 1.79633
4 2 0 4 2 o 23.4435 22.7496 180.00 1.78857
4 2 1 8 2 o 31.2104 30.8315 180.00 1.76758
4 2 2 16 1 o 4.7056 4.6336 180.00 1.76479
2 0 6 4 2 o 0.0531 0.0518 180.00 1.75784
2 3 3 8 2 o 0.0624 0.0626 180.00 1.73399
3 1 5 8 2 o 3.6315 3.6454 0.00 1.73212
2 2 5 8 2 o 1.5778 1.5938 180.00 1.72754
4 0 4 8 1 o 83.1898 83.8579 0.00 1.72742
3 2 4 8 2 o 10.5539 10.7109 0.00 1.72441
4 0 4 4 2 o 1.9058 1.9405 180.00 1.71880
2 2 6 8 1 o 0.7208 0.7347 180.00 1.71816
3 3 1 8 2 o 0.0095 0.0096 0.00 1.71179
4 2 2 8 2 o 0.1903 0.1908 0.00 1.70878
1 3 4 8 2 o 3.9508 3.9544 0.00 1.70546
3 2 5 16 1 o 13.2166 13.2373 0.00 1.70091
2 1 6 8 2 o 12.6845 12.9930 0.00 1.69753
5 0 1 4 2 o 15.4183 16.1357 180.00 1.69118
4 1 4 8 2 o 37.1315 35.5829 180.00 1.66230
0 2 6 4 2 o 1.6581 1.5971 180.00 1.66094
3 3 2 8 2 o 1.6455 1.6018 0.00 1.65822
3 3 4 8 1 o 0.6315 0.6255 180.00 1.65570
3 1 6 16 1 o 51.5983 51.2100 0.00 1.64754
5 0 2 4 2 o 0.6817 0.6782 0.00 1.63946
5 1 1 8 2 o 0.6572 0.6550 180.00 1.63727
2 1 7 16 1 o 0.1924 0.1917 0.00 1.63577
0 4 0 2 2 o 214.4794 214.3891 0.00 1.63422
1 2 6 8 2 o 0.0832 0.0834 0.00 1.63044
4 3 1 16 1 o 1.9941 2.0088 0.00 1.62888
1 0 7 4 2 o 4.1533 4.1381 180.00 1.62294
4 2 3 8 2 o 20.8001 20.7176 180.00 1.62260
2 3 4 8 2 o 10.5085 10.5728 180.00 1.61192
5 1 0 8 1 o 11.5690 11.7238 0.00 1.61036
0 1 7 4 2 o 19.8543 20.2060 0.00 1.60257
0 0 8 2 1 o 26.0288 26.3465 0.00 1.59867
3 0 6 4 2 o 0.0434 0.0439 0.00 1.59707
4 2 4 16 1 o 37.6578 37.6131 0.00 1.59223
5 1 2 8 2 o 2.2176 2.2351 180.00 1.59021
1 4 1 8 2 o 0.0117 0.0118 0.00 1.58992
0 3 5 4 2 o 8.0937 8.1962 180.00 1.58642
3 3 3 8 2 o 1.2687 1.2900 180.00 1.57912
1 1 7 8 2 o 13.0555 13.1504 180.00 1.57512
3 2 5 8 2 o 27.7719 27.8913 180.00 1.57424
0 4 2 4 2 o 8.4018 8.3914 0.00 1.57268
4 1 5 16 1 o 9.8710 9.7743 180.00 1.57139
4 0 5 4 2 o 1.5618 1.5456 180.00 1.56997
5 0 3 4 2 o 8.4268 8.2494 180.00 1.56290
5 1 2 16 1 o 0.2529 0.2483 180.00 1.56160
1 3 5 8 2 o 1.2582 1.2324 0.00 1.55978
3 1 6 8 2 o 0.9690 0.9594 0.00 1.55144
2 2 6 8 2 o 28.1863 28.2378 0.00 1.54814
1 4 2 8 2 o 17.9344 18.0766 180.00 1.54672
2 0 7 4 2 o 0.0326 0.0334 180.00 1.54171
1 1 8 8 1 o 4.9505 5.2061 0.00 1.54131
4 3 3 16 1 o 0.9365 0.9305 0.00 1.53247
4 1 5 8 2 o 2.0675 1.9799 0.00 1.52656
2 4 0 4 2 o 19.0323 18.2143 180.00 1.52643
4 3 0 4 2 o 4.1687 3.9748 0.00 1.52568
4 2 4 8 2 o 1.9083 1.7957 0.00 1.52127
5 1 3 8 2 o 3.1071 2.9205 0.00 1.52006
5 2 1 16 1 o 1.3207 1.2582 180.00 1.51407
2 4 1 8 2 o 0.0649 0.0615 0.00 1.51332
4 3 1 8 2 o 0.2708 0.2572 0.00 1.51258
5 2 1 8 2 o 5.5393 5.4544 180.00 1.50202
2 1 7 8 2 o 3.2304 3.1995 180.00 1.50054
2 0 8 8 1 o 11.1583 11.4618 0.00 1.48971
2 3 5 8 2 o 0.0642 0.0653 0.00 1.48726
3 3 4 8 2 o 11.1648 11.3251 0.00 1.48527
1 4 3 8 2 o 4.7021 4.7390 180.00 1.48194
4 0 6 8 1 o 78.0859 77.7241 180.00 1.47861
2 4 2 8 2 o 16.3915 16.3091 180.00 1.47593
4 3 2 8 2 o 1.3208 1.3124 0.00 1.47524
5 0 4 4 2 o 0.6634 0.6552 180.00 1.47175
5 2 2 8 2 o 4.5865 4.4982 0.00 1.46544
1 2 7 8 2 o 11.0016 10.9027 0.00 1.45360
4 4 0 4 1 o 138.0775 137.9303 0.00 1.45156
0 0 8 2 2 o 46.0933 46.0963 0.00 1.44638
5 1 4 16 1 o 3.4166 3.4614 180.00 1.43824
5 1 4 8 2 o 0.2380 0.2378 180.00 1.43580
5 2 3 16 1 o 25.7955 25.9515 0.00 1.43572
3 2 6 8 2 o 3.1899 3.1845 180.00 1.43493
3 3 6 8 1 o 11.0268 10.9303 180.00 1.43288
4 0 6 4 2 o 6.4772 6.4473 180.00 1.43169
3 0 7 4 2 o 12.5674 12.4971 180.00 1.42981
1 0 8 4 2 o 4.5494 4.5260 0.00 1.42611
3 2 7 16 1 o 9.9861 9.9070 0.00 1.42512
6 0 0 2 2 o 39.6676 39.5038 0.00 1.42461
1 3 6 8 2 o 8.3115 8.2819 180.00 1.42395
0 4 4 4 2 o 24.9532 24.8900 180.00 1.42286
2 4 3 8 2 o 0.4572 0.4578 180.00 1.41933
4 3 3 8 2 o 15.5169 15.5474 0.00 1.41872
4 4 2 8 1 o 30.3217 30.4885 180.00 1.41555
4 2 5 8 2 o 0.2709 0.2724 0.00 1.41518
6 0 1 4 2 o 0.2087 0.2101 180.00 1.41394
5 2 3 8 2 o 22.4839 22.6960 0.00 1.40999
5 3 0 8 1 o 0.1019 0.1029 0.00 1.40822
3 4 1 8 2 o 36.8701 37.2533 0.00 1.40707
1 4 4 8 2 o 3.2674 3.2978 180.00 1.40355
2 2 8 8 1 o 49.8392 50.6126 0.00 1.40038
4 1 6 8 2 o 2.5817 2.5893 180.00 1.39854
3 1 7 8 2 o 13.3456 13.3441 0.00 1.39678
2 2 7 8 2 o 25.3067 25.2018 180.00 1.39437
1 1 8 8 2 o 0.0276 0.0274 180.00 1.39334
6 1 0 4 2 o 42.1293 41.8204 180.00 1.39194
4 2 6 16 1 o 5.8210 5.6945 180.00 1.39114
3 3 5 8 2 o 1.7954 1.7785 180.00 1.38605
6 0 2 4 2 o 2.9311 2.9063 0.00 1.38329
6 1 1 8 2 o 0.0018 0.0018 0.00 1.38198
4 3 5 16 1 o 2.9492 2.9505 0.00 1.38194
3 4 2 8 2 o 0.4554 0.4526 0.00 1.37686
5 3 2 16 1 o 46.3193 46.0560 0.00 1.37527
5 0 5 4 2 o 3.1391 3.1217 0.00 1.37504
2 0 8 4 2 o 13.7179 13.7007 180.00 1.37005
6 0 0 4 1 o 53.8806 53.4351 0.00 1.36854
2 3 6 8 2 o 7.0890 7.1028 180.00 1.36814
3 1 8 16 1 o 0.0120 0.0122 180.00 1.36134
6 1 2 8 2 o 3.6110 3.6825 0.00 1.35332
2 4 4 8 2 o 14.3273 14.5011 0.00 1.35001
4 3 4 8 2 o 22.0668 22.3023 0.00 1.34949
4 1 7 16 1 o 12.3944 12.3758 180.00 1.34631
5 1 5 8 2 o 0.6742 0.6741 0.00 1.34560
6 1 1 16 1 o 16.4112 16.1621 0.00 1.34246
5 2 4 8 2 o 7.5782 7.5232 0.00 1.34197
2 1 8 8 2 o 0.5564 0.5517 180.00 1.34092
6 0 2 8 1 o 0.0145 0.0141 0.00 1.33824
6 0 3 4 2 o 15.7241 15.6000 180.00 1.33637
5 3 1 8 2 o 0.1464 0.1453 0.00 1.33599
3 4 3 8 2 o 0.3438 0.3439 0.00 1.33057
2 1 9 16 1 o 39.0861 39.5409 0.00 1.32527
0 2 8 4 2 o 27.1299 27.2129 180.00 1.32266
4 4 4 8 1 o 5.9781 5.9832 0.00 1.32173
1 4 5 8 2 o 0.0063 0.0062 0.00 1.31894
0 3 7 4 2 o 29.7800 29.4750 180.00 1.31694
4 2 6 8 2 o 6.2154 6.0412 0.00 1.31140
5 3 2 8 2 o 0.1166 0.1130 0.00 1.31005
3 2 7 8 2 o 0.1353 0.1311 0.00 1.30995
5 2 5 16 1 o 3.0896 2.8922 180.00 1.30973
6 1 3 8 2 o 2.4335 2.3548 180.00 1.30929
4 0 7 4 2 o 1.7983 1.7373 0.00 1.30748
1 2 8 8 2 o 27.6972 26.7551 0.00 1.30710
6 2 0 4 2 o 0.2933 0.2834 180.00 1.30595
1 3 7 8 2 o 9.0813 8.8502 0.00 1.30158
0 5 1 4 2 o 1.4143 1.3888 180.00 1.29911
6 2 0 8 1 o 16.9422 17.1067 0.00 1.29831
4 4 0 4 2 o 20.3008 19.9954 0.00 1.29812
6 2 1 8 2 o 13.8193 13.6284 0.00 1.29771
4 4 1 8 2 o 0.5348 0.5352 0.00 1.29003
3 0 8 4 2 o 0.0160 0.0161 180.00 1.28972
5 3 4 16 1 o 25.4442 25.6379 0.00 1.28876
3 3 6 8 2 o 2.2850 2.2889 180.00 1.28812
6 1 3 16 1 o 3.8003 3.8076 180.00 1.28694
5 1 6 16 1 o 14.9667 14.8882 0.00 1.28490
1 5 1 8 2 o 1.4651 1.4692 180.00 1.28436
4 1 7 8 2 o 4.3334 4.3493 0.00 1.28209
5 0 6 4 2 o 1.1903 1.1968 0.00 1.27927
0 0 10 2 1 o 2.4554 2.4525 180.00 1.27893
6 0 4 4 2 o 2.1426 2.1565 180.00 1.27804
5 4 1 16 1 o 3.0111 3.0460 180.00 1.27598
2 4 5 8 2 o 2.6639 2.6896 0.00 1.27422
6 2 2 8 2 o 0.0541 0.0547 0.00 1.27390
4 3 5 8 2 o 1.7843 1.8020 180.00 1.27378
3 4 4 8 2 o 1.3003 1.3140 180.00 1.27296
6 2 2 16 1 o 16.1722 16.4552 180.00 1.27235
1 0 9 4 2 o 2.3930 2.4198 0.00 1.27137
5 3 3 8 2 o 2.2495 2.2753 180.00 1.26999
5 2 5 8 2 o 30.5337 30.8723 0.00 1.26745
4 4 2 8 2 o 0.1572 0.1589 180.00 1.26663
3 1 8 8 2 o 0.7866 0.7944 0.00 1.26533
2 2 8 8 2 o 6.8422 6.8996 0.00 1.26353
0 1 9 4 2 o 0.4043 0.4068 0.00 1.26151
4 0 8 8 1 o 69.2949 69.6854 0.00 1.26130
1 5 2 8 2 o 4.1277 4.1527 180.00 1.26126
2 3 7 8 2 o 6.2476 6.2651 0.00 1.25854
6 0 4 8 1 o 60.9066 60.6728 0.00 1.25814
5 1 6 8 2 o 7.4592 7.4467 0.00 1.25545
6 1 4 8 2 o 31.0850 30.9696 0.00 1.25429
2 5 0 4 2 o 12.4242 12.2601 180.00 1.25019
1 1 10 8 1 o 7.6283 7.7230 0.00 1.24899
1 1 9 8 2 o 5.6658 5.5542 180.00 1.24799
0 4 6 4 2 o 30.3938 29.6815 180.00 1.24677
2 5 1 8 2 o 5.4185 5.2353 0.00 1.24296
0 5 3 4 2 o 30.6745 29.5317 180.00 1.23818
6 2 3 8 2 o 88.4532 85.2866 0.00 1.23697
1 4 6 8 2 o 11.0335 10.7267 0.00 1.23372
3 3 8 8 1 o 0.0256 0.0250 180.00 1.23256
2 0 9 4 2 o 3.2108 3.1501 180.00 1.23117
4 4 3 8 2 o 9.9143 9.7582 180.00 1.23031
5 4 3 16 1 o 0.0775 0.0793 180.00 1.22803
1 5 3 8 2 o 0.9875 0.9873 180.00 1.22539
2 5 2 8 2 o 1.1473 1.1537 0.00 1.22199
4 3 7 16 1 o 0.6752 0.6826 0.00 1.22137
2 0 10 8 1 o 24.8265 25.0713 180.00 1.22106
5 3 4 8 2 o 0.0684 0.0689 180.00 1.21961
6 3 1 16 1 o 1.5694 1.5685 0.00 1.21849
7 0 1 4 2 o 6.4872 6.5331 0.00 1.21435
4 2 7 8 2 o 33.1802 33.4107 0.00 1.21395
6 0 5 4 2 o 7.9344 7.9872 0.00 1.21317
2 1 9 8 2 o 3.7470 3.7670 0.00 1.20990
3 4 5 8 2 o 4.1876 4.2081 180.00 1.20883
4 2 8 16 1 o 21.0966 21.1373 0.00 1.20569
3 2 9 16 1 o 10.3589 10.3788 180.00 1.20559
6 2 4 16 1 o 9.0447 9.0334 0.00 1.20292
4 4 6 8 1 o 9.7351 9.6399 0.00 1.19978
3 2 8 8 2 o 7.9011 7.9229 180.00 1.19970
4 0 8 4 2 o 3.0855 3.0923 0.00 1.19780
2 4 6 8 2 o 0.1051 0.1052 180.00 1.19689
4 3 6 8 2 o 0.2323 0.2327 0.00 1.19652
3 3 7 8 2 o 10.8094 10.8183 180.00 1.19542
7 0 2 4 2 o 30.9385 30.9469 180.00 1.19477
7 1 1 8 2 o 15.5098 15.5009 180.00 1.19393
6 1 5 16 1 o 16.1115 16.4643 0.00 1.19386
1 3 8 8 2 o 0.3791 0.3786 0.00 1.19326
6 1 5 8 2 o 0.9562 0.9543 0.00 1.19280
6 3 0 4 2 o 28.2322 28.1623 0.00 1.19238
5 2 6 8 2 o 6.4831 6.4565 180.00 1.19127
6 2 4 8 2 o 7.5539 7.5107 180.00 1.19028
2 5 3 8 2 o 2.0142 1.9992 180.00 1.18928
5 0 7 4 2 o 0.0955 0.0946 0.00 1.18834
6 3 1 8 2 o 0.2055 0.2028 0.00 1.18610
1 2 9 8 2 o 13.2551 13.0545 180.00 1.18489
4 4 4 8 2 o 1.6342 1.6080 180.00 1.18434
3 5 1 8 2 o 0.7269 0.7128 180.00 1.18204
1 5 4 8 2 o 5.8761 5.7473 180.00 1.17995
4 1 8 8 2 o 0.0581 0.0567 0.00 1.17819
6 3 3 16 1 o 20.3717 20.4216 180.00 1.17652
7 1 2 8 2 o 0.0476 0.0463 0.00 1.17530
5 4 1 8 2 o 12.6892 12.3470 180.00 1.17519
5 3 6 16 1 o 1.7797 1.7750 0.00 1.17496
3 0 9 4 2 o 46.0969 44.7270 0.00 1.17189
5 2 7 16 1 o 0.0354 0.0341 180.00 1.17067
2 2 10 8 1 o 0.8418 0.8088 180.00 1.17039
5 1 7 8 2 o 6.6299 6.4268 0.00 1.16917
6 3 2 8 2 o 4.6523 4.5112 180.00 1.16784
7 0 3 4 2 o 1.0254 0.9984 0.00 1.16415
3 5 2 8 2 o 0.8576 0.8354 0.00 1.16396
5 3 5 8 2 o 0.1105 0.1078 180.00 1.16286
5 5 0 4 1 o 16.3001 15.9753 180.00 1.16125
7 1 0 8 1 o 1.9581 1.9191 180.00 1.16125
2 3 8 8 2 o 0.3169 0.3117 0.00 1.15984
5 4 2 8 2 o 0.4702 0.4659 0.00 1.15742
0 0 10 2 2 o 94.0900 93.3057 0.00 1.15711
4 1 9 16 1 o 5.3987 5.3568 180.00 1.15675
3 1 9 8 2 o 1.4600 1.4613 180.00 1.15350
2 2 9 8 2 o 4.2578 4.2726 180.00 1.15214
6 0 6 8 1 o 0.1962 0.2024 180.00 1.15162
1 4 7 8 2 o 3.5292 3.5447 180.00 1.15156
2 5 4 8 2 o 17.8870 18.0133 0.00 1.14760
3 1 10 16 1 o 4.0620 4.1098 0.00 1.14732
1 0 10 4 2 o 0.9794 0.9861 180.00 1.14665
5 4 5 16 1 o 1.8592 1.8795 180.00 1.14638
7 1 3 8 2 o 0.1592 0.1603 0.00 1.14612
6 0 6 4 2 o 4.0006 4.0260 180.00 1.14587
5 5 2 8 1 o 0.1990 0.2013 0.00 1.14256
7 1 2 16 1 o 13.6071 13.7638 0.00 1.14256
3 4 6 8 2 o 0.0515 0.0516 0.00 1.14221
6 3 3 8 2 o 5.2025 5.1851 0.00 1.13919
6 4 0 8 1 o 24.7438 24.7575 0.00 1.13870
7 2 1 8 2 o 0.0064 0.0063 180.00 1.13832
0 5 5 4 2 o 7.9232 7.8844 0.00 1.13829
6 2 5 8 2 o 5.3299 5.2957 180.00 1.13735
3 5 3 8 2 o 1.6287 1.6142 0.00 1.13559
5 1 8 16 1 o 3.0069 2.9311 180.00 1.13454
4 4 5 8 2 o 1.2601 1.2459 180.00 1.13217
5 4 3 8 2 o 7.1540 7.0789 180.00 1.12951
1 1 10 8 2 o 1.9032 1.8834 0.00 1.12940
6 1 6 8 2 o 31.0549 30.7509 0.00 1.12866
1 5 5 8 2 o 10.1996 10.1032 180.00 1.12833
7 0 4 4 2 o 18.5966 18.5063 180.00 1.12498
4 2 8 8 2 o 2.9487 2.9359 180.00 1.12466
7 2 1 16 1 o 13.6890 13.7796 180.00 1.12354
7 2 2 8 2 o 1.2560 1.2554 180.00 1.12215
2 4 7 8 2 o 0.0022 0.0022 180.00 1.12143
4 3 7 8 2 o 3.9708 3.9747 180.00 1.12113
6 4 2 16 1 o 3.6380 3.7283 180.00 1.12106
2 0 10 4 2 o 14.2694 14.3274 180.00 1.11690
5 2 7 8 2 o 6.9101 6.9382 0.00 1.11681
4 5 0 4 2 o 0.2772 0.2783 0.00 1.11522
4 5 1 8 2 o 0.2096 0.2092 180.00 1.11007
3 3 8 8 2 o 3.7174 3.7091 180.00 1.10987
6 2 6 16 1 o 9.1074 9.0832 180.00 1.10882
7 1 4 8 2 o 1.4701 1.4639 180.00 1.10868
2 1 11 16 1 o 0.2584 0.2579 180.00 1.10844
0 3 9 4 2 o 2.0925 2.0787 180.00 1.10729
5 0 8 4 2 o 2.6713 2.6407 180.00 1.10420
6 3 5 16 1 o 1.3393 1.3152 0.00 1.10414
5 3 6 8 2 o 4.2783 4.2239 180.00 1.10319
3 2 9 8 2 o 2.6281 2.5945 180.00 1.10313
6 3 4 8 2 o 22.0802 21.7810 180.00 1.10240
4 0 9 4 2 o 18.9838 18.7144 0.00 1.10165
2 1 10 8 2 o 0.4578 0.4511 180.00 1.10094
2 5 5 8 2 o 0.1412 0.1391 180.00 1.09995
3 5 4 8 2 o 2.8846 2.8411 180.00 1.09914
1 3 9 8 2 o 9.2714 9.1338 0.00 1.09812
7 2 3 8 2 o 3.0432 3.0010 180.00 1.09666
4 5 2 8 2 o 0.0631 0.0623 180.00 1.09506
5 4 4 8 2 o 0.6176 0.6116 180.00 1.09362
5 5 4 8 1 o 0.1678 0.1637 180.00 1.09149
7 1 4 16 1 o 3.4423 3.3587 0.00 1.09149
0 2 10 4 2 o 4.2836 4.2663 180.00 1.09077
7 2 3 16 1 o 3.0834 3.0576 0.00 1.09038
0 6 0 2 2 o 37.2578 37.2048 180.00 1.08948
5 1 8 8 2 o 1.6945 1.6944 180.00 1.08877
4 1 9 8 2 o 0.9036 0.9070 0.00 1.08634
6 1 7 16 1 o 8.6051 8.9214 0.00 1.08572
4 0 10 8 1 o 0.2979 0.3095 180.00 1.08550
0 4 8 4 2 o 37.6007 37.8239 0.00 1.08310
1 2 10 8 2 o 4.5416 4.5679 0.00 1.08200
6 2 6 8 2 o 6.5877 6.6240 180.00 1.08134
7 0 5 4 2 o 0.6542 0.6571 180.00 1.07998
6 0 7 4 2 o 3.2132 3.2253 0.00 1.07914
7 3 0 8 1 o 1.4780 1.4656 0.00 1.07819
4 4 6 8 2 o 5.3380 5.3441 180.00 1.07689
3 4 7 8 2 o 9.9085 9.9101 180.00 1.07608
1 6 1 8 2 o 5.0684 5.0691 180.00 1.07605
4 4 8 8 1 o 1.7603 1.7141 0.00 1.07466
4 3 9 16 1 o 0.6605 0.6431 0.00 1.07459
1 4 8 8 2 o 3.1397 3.1342 0.00 1.07451
6 4 0 4 2 o 31.3755 31.2976 0.00 1.07386
1 5 6 8 2 o 9.4083 9.3819 0.00 1.07358
6 4 4 16 1 o 14.6987 14.3563 0.00 1.07270
3 0 10 4 2 o 4.0439 4.0263 0.00 1.07207
2 3 9 8 2 o 1.6204 1.6131 180.00 1.07190
4 5 3 8 2 o 12.9056 12.8407 180.00 1.07133
0 6 2 4 2 o 0.0538 0.0535 180.00 1.07066
6 4 1 8 2 o 0.2438 0.2422 180.00 1.06927
8 0 0 2 2 o 70.4284 69.9273 180.00 1.06846
3 3 10 8 1 o 0.1755 0.1778 180.00 1.06701
0 0 12 2 1 o 132.9373 136.7399 0.00 1.06578
7 1 5 8 2 o 0.6015 0.5964 180.00 1.06553
6 1 7 8 2 o 0.2374 0.2353 0.00 1.06473
8 0 1 4 2 o 5.8594 5.8085 0.00 1.06393
7 2 4 8 2 o 0.0298 0.0295 180.00 1.06373
7 3 2 16 1 o 0.0435 0.0437 180.00 1.06318
1 6 2 8 2 o 4.7463 4.7051 180.00 1.06236
7 3 1 8 2 o 21.6504 21.4705 0.00 1.06075
6 3 5 8 2 o 0.7504 0.7444 180.00 1.05996
3 1 10 8 2 o 10.3511 10.2801 0.00 1.05794
3 5 5 8 2 o 4.4078 4.3803 0.00 1.05706
2 2 10 8 2 o 2.1204 2.1075 180.00 1.05689
5 3 8 16 1 o 18.0134 17.5997 0.00 1.05671
6 4 2 8 2 o 2.2883 2.2762 0.00 1.05583
2 6 0 4 2 o 1.0913 1.0856 180.00 1.05572
8 1 0 4 2 o 1.1973 1.1923 180.00 1.05447
5 4 5 8 2 o 2.0827 2.0772 0.00 1.05215
2 6 1 8 2 o 6.4767 6.4622 0.00 1.05135
8 0 2 4 2 o 12.2824 12.2583 180.00 1.05069
8 1 1 8 2 o 3.1845 3.1788 0.00 1.05012
2 4 8 8 2 o 11.2277 11.2084 180.00 1.04991
4 3 8 8 2 o 0.0005 0.0005 180.00 1.04966
5 4 7 16 1 o 2.9194 3.0129 180.00 1.04964
4 2 10 16 1 o 3.2172 3.3278 180.00 1.04944
2 5 6 8 2 o 14.6178 14.5952 0.00 1.04904
1 1 12 8 1 o 6.8643 7.1604 180.00 1.04826
6 5 1 16 1 o 4.6815 4.8782 180.00 1.04781
7 3 2 8 2 o 0.0466 0.0465 0.00 1.04762
5 2 8 8 2 o 1.3268 1.3246 180.00 1.04611
1 0 11 4 2 o 7.7060 7.6895 180.00 1.04404
4 2 9 8 2 o 0.8882 0.8863 0.00 1.04395
5 3 7 8 2 o 5.0104 4.9988 180.00 1.04327
1 6 3 8 2 o 6.8334 6.8154 0.00 1.04066
4 5 4 8 2 o 36.6392 36.5427 180.00 1.04057
6 0 8 8 1 o 30.9977 30.5490 0.00 1.03963
5 2 9 16 1 o 13.8369 13.6460 0.00 1.03957
2 6 2 8 2 o 3.8267 3.8174 0.00 1.03857
0 1 11 4 2 o 9.3118 9.2892 180.00 1.03855
8 1 2 8 2 o 1.4252 1.4222 0.00 1.03738
3 2 11 16 1 o 6.3448 6.3402 0.00 1.03552
6 4 3 8 2 o 13.8549 13.8424 180.00 1.03452
5 5 1 8 2 o 1.1049 1.1040 180.00 1.03434
3 3 9 8 2 o 0.7057 0.7059 0.00 1.03209
7 2 5 16 1 o 10.5786 10.5035 180.00 1.03202
7 0 6 4 2 o 25.4532 25.4638 0.00 1.03168
2 0 12 8 1 o 5.7832 5.7633 0.00 1.03159
1 1 11 8 2 o 1.2358 1.2366 0.00 1.03097
8 0 3 4 2 o 0.9884 0.9895 180.00 1.02968
5 0 9 4 2 o 5.6598 5.6671 180.00 1.02752
7 3 3 8 2 o 0.4301 0.4307 180.00 1.02679
8 0 0 4 1 o 31.9544 32.7328 0.00 1.02641
7 2 5 8 2 o 4.0775 4.0815 180.00 1.02545
0 5 7 4 2 o 8.3682 8.3763 0.00 1.02542
6 2 7 8 2 o 41.4975 41.5291 180.00 1.02473
5 5 2 8 2 o 5.1447 5.1427 180.00 1.02216
7 3 4 16 1 o 0.6575 0.6514 180.00 1.02166
2 0 11 4 2 o 0.3010 0.3007 180.00 1.02143
4 4 7 8 2 o 1.0776 1.0764 0.00 1.02094
6 5 3 16 1 o 4.3842 4.3326 0.00 1.02076
5 5 6 8 1 o 6.4139 6.3174 180.00 1.01974
7 1 6 16 1 o 0.0183 0.0181 180.00 1.01974
0 6 4 4 2 o 0.5172 0.5162 180.00 1.01957
7 1 6 8 2 o 0.0958 0.0956 180.00 1.01906
3 2 10 8 2 o 5.9360 5.9205 180.00 1.01867
2 6 3 8 2 o 26.9214 26.8432 0.00 1.01826
1 5 7 8 2 o 12.8736 12.8349 180.00 1.01812
4 0 10 4 2 o 5.4305 5.4118 0.00 1.01751
8 1 3 8 2 o 3.6936 3.6799 0.00 1.01714
6 3 7 16 1 o 0.9762 0.9667 0.00 1.01693
8 2 0 4 2 o 0.8650 0.8607 0.00 1.01557
7 4 1 16 1 o 6.8297 6.8701 0.00 1.01527
8 1 1 16 1 o 0.1305 0.1313 0.00 1.01527
5 1 9 8 2 o 2.8607 2.8456 180.00 1.01506
6 0 8 4 2 o 6.4698 6.4351 0.00 1.01496
1 3 10 8 2 o 1.5362 1.5277 180.00 1.01472
6 3 6 8 2 o 21.2213 21.0951 180.00 1.01418
3 6 1 8 2 o 0.1329 0.1320 180.00 1.01371
8 0 2 8 1 o 44.3618 44.9491 180.00 1.01343
3 4 8 8 2 o 0.0023 0.0023 180.00 1.01242
1 6 4 8 2 o 5.5911 5.5504 180.00 1.01239
8 2 1 8 2 o 5.7156 5.6712 180.00 1.01168
3 5 6 8 2 o 0.1149 0.1140 0.00 1.01164
2 1 11 8 2 o 3.2192 3.1896 0.00 1.00919
6 2 8 16 1 o 5.5291 5.4230 0.00 1.00782
5 4 6 8 2 o 1.0716 1.0611 0.00 1.00734
6 4 4 8 2 o 1.5558 1.5404 180.00 1.00673
4 1 10 8 2 o 2.1394 2.1184 180.00 1.00541
4 5 5 8 2 o 1.5104 1.4959 0.00 1.00465
6 4 6 16 1 o 2.7766 2.7198 180.00 1.00437
4 1 11 16 1 o 4.5564 4.4633 180.00 1.00408
1 4 9 8 2 o 2.1652 2.1456 0.00 1.00347
6 1 8 8 2 o 3.9371 3.9028 180.00 1.00295
5 5 3 8 2 o 2.5621 2.5401 0.00 1.00279
8 0 4 4 2 o 13.2404 13.1320 0.00 1.00228
3 6 2 8 2 o 3.3155 3.2885 0.00 1.00224
5 1 10 16 1 o 0.3882 0.3798 180.00 1.00151
2 2 12 8 1 o 25.4301 24.9319 0.00 1.00049
8 2 2 8 2 o 0.9423 0.9366 0.00 1.00028
7 3 4 8 2 o 2.0716 2.0610 0.00 0.99961
2 5 7 8 2 o 0.7189 0.7180 180.00 0.99712
8 2 0 8 1 o 34.1573 34.1407 0.00 0.99576
1 2 11 8 2 o 0.0544 0.0546 0.00 0.99453
2 3 10 8 2 o 0.0202 0.0203 180.00 0.99393
2 6 4 8 2 o 0.0459 0.0462 0.00 0.99174
8 1 4 8 2 o 6.8120 6.8569 180.00 0.99070
7 4 3 16 1 o 2.9488 3.0203 0.00 0.99060
8 1 3 16 1 o 0.1402 0.1436 180.00 0.99060
3 0 11 4 2 o 42.7155 42.9325 0.00 0.98681
3 1 12 16 1 o 8.7649 9.1474 0.00 0.98596
5 3 8 8 2 o 5.1082 5.1213 0.00 0.98495
3 6 3 8 2 o 4.4339 4.4380 180.00 0.98395
8 2 2 16 1 o 0.0300 0.0312 180.00 0.98390
7 2 6 8 2 o 2.6566 2.6585 180.00 0.98383
2 4 9 8 2 o 2.3373 2.3370 180.00 0.98335
4 3 9 8 2 o 0.8311 0.8307 180.00 0.98314
7 0 7 4 2 o 2.7168 2.7110 180.00 0.98217
8 2 3 8 2 o 0.8609 0.8589 0.00 0.98210
5 2 9 8 2 o 5.5378 5.5096 180.00 0.98022
1 6 5 8 2 o 5.9739 5.9365 0.00 0.97922
6 1 9 16 1 o 1.7455 1.6522 180.00 0.97871
5 5 4 8 2 o 1.1538 1.1451 180.00 0.97742
8 0 4 8 1 o 0.1274 0.1177 180.00 0.97728
3 1 11 8 2 o 1.2067 1.1975 180.00 0.97575
2 2 11 8 2 o 7.1983 7.1463 0.00 0.97493
7 4 1 8 2 o 5.1986 5.1616 0.00 0.97471
6 4 5 8 2 o 6.6131 6.5692 0.00 0.97410
6 5 5 16 1 o 6.9071 6.8591 180.00 0.97241
4 2 10 8 2 o 5.0801 5.0613 180.00 0.97152
7 1 7 8 2 o 0.1764 0.1758 180.00 0.97127
4 6 0 4 2 o 15.6911 15.6533 180.00 0.97061
8 0 5 4 2 o 0.0138 0.0137 0.00 0.97006
6 2 8 8 2 o 2.5527 2.5515 180.00 0.96930
6 6 0 4 1 o 13.2607 13.5833 0.00 0.96771
7 3 5 8 2 o 0.0798 0.0800 180.00 0.96764
4 6 1 8 2 o 19.3745 19.4196 180.00 0.96721
6 3 7 8 2 o 1.3697 1.3732 180.00 0.96704
4 4 8 8 2 o 2.5548 2.5640 0.00 0.96609
4 5 6 8 2 o 5.4233 5.4462 180.00 0.96542
3 5 7 8 2 o 11.1648 11.2172 0.00 0.96484
7 4 2 8 2 o 24.0379 24.1566 180.00 0.96450
0 0 12 2 2 o 3.7978 3.8171 0.00 0.96426
1 5 8 8 2 o 0.0685 0.0688 0.00 0.96370
6 5 0 4 2 o 40.5703 40.7984 180.00 0.96324
7 3 6 16 1 o 3.8467 3.9128 0.00 0.96211
3 3 10 8 2 o 10.3885 10.4508 180.00 0.96194
5 4 7 8 2 o 0.0449 0.0452 0.00 0.96110
2 6 5 8 2 o 1.1327 1.1396 180.00 0.96049
3 6 4 8 2 o 6.8711 6.9127 0.00 0.95996
6 5 1 8 2 o 0.2213 0.2227 0.00 0.95992
7 2 7 16 1 o 10.9187 10.6838 180.00 0.95975
4 4 10 8 1 o 14.2259 13.9186 180.00 0.95960
8 1 5 8 2 o 1.3052 1.3130 180.00 0.95955
8 3 0 4 2 o 1.0943 1.1008 0.00 0.95933
8 3 1 16 1 o 0.0491 0.0485 180.00 0.95835
5 0 10 4 2 o 1.9166 1.9277 0.00 0.95824
8 2 4 8 2 o 3.4080 3.4278 0.00 0.95824
1 0 12 4 2 o 4.0415 4.0650 180.00 0.95818
4 6 2 8 2 o 0.1302 0.1309 0.00 0.95723
6 6 2 8 1 o 0.0014 0.0014 180.00 0.95681
8 3 1 8 2 o 5.4209 5.4502 180.00 0.95605
7 5 0 8 1 o 13.0676 13.2047 0.00 0.95454
6 0 9 4 2 o 0.8831 0.8877 180.00 0.95446
3 4 9 8 2 o 35.5332 35.7226 0.00 0.95234
5 4 9 16 1 o 0.0280 0.0280 180.00 0.95204
8 2 4 16 1 o 26.9128 26.8178 0.00 0.95072
2 1 13 16 1 o 0.5836 0.5808 0.00 0.95028
6 5 2 8 2 o 1.9698 1.9813 0.00 0.95016
4 3 11 16 1 o 2.1965 2.1815 0.00 0.94893
0 6 6 4 2 o 0.5635 0.5671 180.00 0.94858
7 4 3 8 2 o 0.8543 0.8600 0.00 0.94817
5 1 10 8 2 o 0.5806 0.5845 180.00 0.94811
1 1 12 8 2 o 7.2246 7.2730 180.00 0.94805
5 5 5 8 2 o 1.2406 1.2492 0.00 0.94747
0 3 11 4 2 o 11.3244 11.4041 0.00 0.94730
5 3 10 16 1 o 19.9790 19.8854 0.00 0.94676
9 0 1 4 2 o 0.1722 0.1734 0.00 0.94656
8 3 2 8 2 o 1.2800 1.2895 180.00 0.94641
7 4 5 16 1 o 7.9009 7.8899 0.00 0.94623
8 1 5 16 1 o 0.0010 0.0010 180.00 0.94623
4 0 12 8 1 o 0.0959 0.0960 180.00 0.94589
2 5 8 8 2 o 0.6024 0.6070 180.00 0.94584
3 2 11 8 2 o 0.3346 0.3373 180.00 0.94469
6 1 9 8 2 o 0.0456 0.0459 180.00 0.94445
0 4 10 4 2 o 73.8054 74.4179 0.00 0.94435
7 5 2 16 1 o 0.7440 0.7598 0.00 0.94408
4 0 11 4 2 o 0.2445 0.2466 0.00 0.94377
1 6 6 8 2 o 0.0066 0.0067 0.00 0.94279
1 3 11 8 2 o 0.0214 0.0216 180.00 0.94154
4 6 3 8 2 o 11.7744 11.8795 180.00 0.94127
7 2 7 8 2 o 0.2238 0.2258 0.00 0.94062
2 0 12 4 2 o 1.1205 1.1304 180.00 0.94061
7 1 8 16 1 o 3.7405 3.7885 0.00 0.93954
5 5 8 8 1 o 1.9056 1.9301 180.00 0.93954
1 4 10 8 2 o 0.8597 0.8670 180.00 0.93864
6 4 6 8 2 o 2.9433 2.9680 180.00 0.93822
8 3 3 16 1 o 0.0579 0.0589 0.00 0.93753
9 0 2 4 2 o 8.2120 8.2773 0.00 0.93720
9 1 1 8 2 o 0.1213 0.1222 0.00 0.93679
8 0 6 4 2 o 4.3913 4.4196 0.00 0.93460
6 5 3 8 2 o 0.3718 0.3742 180.00 0.93454
6 0 10 8 1 o 0.1903 0.1912 0.00 0.93442
4 1 11 8 2 o 1.5236 1.5329 180.00 0.93408
3 3 12 8 1 o 12.9138 12.9314 180.00 0.93359
7 0 8 4 2 o 8.7654 8.8126 0.00 0.93305
7 3 6 8 2 o 0.0069 0.0069 0.00 0.93244
3 6 5 8 2 o 16.4857 16.5577 180.00 0.93154
2 1 12 8 2 o 4.1076 4.1242 0.00 0.93102
8 3 3 8 2 o 8.2616 8.2946 180.00 0.93097
0 7 1 4 2 o 8.0002 8.0315 0.00 0.93081
8 2 5 8 2 o 0.0140 0.0140 180.00 0.92997
5 3 9 8 2 o 1.7311 1.7364 0.00 0.92937
9 1 2 8 2 o 1.2206 1.2234 0.00 0.92771
6 4 8 16 1 o 17.0664 17.0146 0.00 0.92747
6 3 9 16 1 o 11.5852 11.5481 180.00 0.92743
7 4 4 8 2 o 14.5385 14.5675 180.00 0.92664
6 6 4 8 1 o 27.5314 27.3722 0.00 0.92621
2 6 6 8 2 o 17.6126 17.6452 0.00 0.92604
1 7 1 8 2 o 11.7574 11.7776 0.00 0.92534
8 1 6 8 2 o 0.9290 0.9306 0.00 0.92520
2 3 11 8 2 o 4.1207 4.1275 180.00 0.92486
0 2 12 4 2 o 2.2623 2.2661 0.00 0.92485
8 0 6 8 1 o 0.4083 0.4040 180.00 0.92478
5 2 11 16 1 o 2.2254 2.1994 180.00 0.92455
4 5 7 8 2 o 3.2678 3.2731 0.00 0.92449
7 1 8 8 2 o 1.1274 1.1291 0.00 0.92369
9 0 3 4 2 o 0.0941 0.0942 0.00 0.92220
2 4 10 8 2 o 11.0608 11.0778 180.00 0.92211
4 3 10 8 2 o 6.0128 6.0221 0.00 0.92195
4 2 12 16 1 o 12.0604 11.8911 0.00 0.92175
4 6 4 8 2 o 1.2348 1.2368 0.00 0.92019
6 3 8 8 2 o 3.0557 3.0606 0.00 0.92005
5 2 10 8 2 o 3.2245 3.2297 180.00 0.91954
1 2 12 8 2 o 12.5216 12.5416 180.00 0.91948
3 5 8 8 2 o 0.0326 0.0326 180.00 0.91815
8 4 0 8 1 o 0.0008 0.0008 180.00 0.91805
0 5 9 4 2 o 0.0344 0.0345 180.00 0.91669
1 7 2 8 2 o 0.4205 0.4211 0.00 0.91659
6 2 9 8 2 o 6.2842 6.2925 180.00 0.91619
5 6 1 8 2 o 2.8304 2.8339 180.00 0.91588
5 4 8 8 2 o 2.0051 2.0072 180.00 0.91493
7 5 4 16 1 o 0.0080 0.0079 180.00 0.91465
5 5 6 8 2 o 8.1661 8.1731 0.00 0.91435
6 5 4 8 2 o 29.2212 29.2418 0.00 0.91390
0 0 14 2 1 o 6.6543 6.5313 180.00 0.91352
4 4 9 8 2 o 14.5877 14.5958 0.00 0.91348
3 0 12 4 2 o 2.6026 2.6039 180.00 0.91337
9 1 3 8 2 o 3.9133 3.9150 0.00 0.91315
2 7 0 4 2 o 0.7100 0.7100 0.00 0.91232
1 5 9 8 2 o 1.8536 1.8530 180.00 0.91146
6 5 7 16 1 o 1.5544 1.5886 180.00 0.91125
6 2 10 16 1 o 11.3055 11.5700 180.00 0.91112
8 3 4 8 2 o 6.2217 6.2174 0.00 0.91057
2 7 1 8 2 o 10.5934 10.5807 180.00 0.90949
9 2 1 8 2 o 2.8674 2.8636 0.00 0.90920
8 4 2 16 1 o 0.0045 0.0046 0.00 0.90873
0 7 3 4 2 o 59.7536 59.6343 0.00 0.90762
5 6 2 8 2 o 2.6965 2.6909 0.00 0.90739
9 1 0 8 1 o 1.3855 1.3586 180.00 0.90678
4 2 11 8 2 o 11.5264 11.4998 180.00 0.90672
3 1 12 8 2 o 10.8792 10.8485 180.00 0.90458
1 6 7 8 2 o 7.2295 7.2090 0.00 0.90456
2 2 12 8 2 o 1.8182 1.8129 180.00 0.90393
3 2 13 16 1 o 3.6165 3.5613 0.00 0.90313
1 7 3 8 2 o 0.0143 0.0142 0.00 0.90254
1 1 14 8 1 o 4.6337 4.6191 0.00 0.90242
9 0 4 4 2 o 0.2807 0.2798 180.00 0.90235
8 2 6 16 1 o 0.0482 0.0482 180.00 0.90217
2 7 2 8 2 o 2.8255 2.8175 180.00 0.90118
7 4 5 8 2 o 0.4548 0.4535 180.00 0.90101
9 2 2 8 2 o 9.6140 9.5871 0.00 0.90089
6 4 7 8 2 o 3.0479 3.0395 0.00 0.90052
3 6 6 8 2 o 2.0101 2.0048 180.00 0.90001
8 3 5 16 1 o 0.4475 0.4476 180.00 0.89965
3 3 11 8 2 o 0.4550 0.4539 0.00 0.89892
8 2 6 8 2 o 14.4808 14.4472 0.00 0.89859
6 0 10 4 2 o 15.7927 15.7579 0.00 0.89817
9 1 2 16 1 o 6.2340 6.1959 0.00 0.89780
8 0 7 4 2 o 1.5237 1.5207 180.00 0.89733
7 2 8 8 2 o 10.4912 10.4708 0.00 0.89721
3 4 10 8 2 o 3.3846 3.3788 0.00 0.89640
2 5 9 8 2 o 4.8639 4.8557 0.00 0.89630
5 0 11 4 2 o 50.5580 50.4784 180.00 0.89590
7 3 7 8 2 o 0.0001 0.0001 180.00 0.89541
4 6 5 8 2 o 0.2126 0.2124 0.00 0.89507
8 4 0 4 2 o 55.5406 55.4763 180.00 0.89429
7 3 8 16 1 o 3.7170 3.7486 180.00 0.89389
9 1 4 8 2 o 1.4442 1.4426 0.00 0.89388
5 6 3 8 2 o 15.0033 14.9878 0.00 0.89376
2 0 14 8 1 o 12.6941 12.8182 180.00 0.89172
8 4 1 8 2 o 4.8227 4.8195 0.00 0.89163
6 1 10 8 2 o 5.0145 5.0119 180.00 0.88981
7 5 1 8 2 o 6.9884 6.9847 180.00 0.88975
2 6 7 8 2 o 15.6316 15.6235 180.00 0.88974
7 4 7 16 1 o 3.5558 3.5279 0.00 0.88960
8 1 7 16 1 o 0.4478 0.4443 0.00 0.88960
6 5 5 8 2 o 0.8296 0.8292 0.00 0.88928
8 1 7 8 2 o 3.5202 3.5184 180.00 0.88899
5 1 12 16 1 o 0.9262 0.9189 0.00 0.88876
7 6 1 16 1 o 0.0072 0.0071 180.00 0.88848
9 2 1 16 1 o 5.7500 5.7133 0.00 0.88848
2 7 3 8 2 o 0.7523 0.7519 180.00 0.88782
5 1 11 8 2 o 0.4264 0.4262 0.00 0.88760
9 2 3 8 2 o 0.9155 0.9151 180.00 0.88754
8 3 5 8 2 o 1.0082 1.0076 0.00 0.88621
7 0 9 4 2 o 5.7351 5.7310 0.00 0.88540
1 0 13 4 2 o 0.0763 0.0762 0.00 0.88530
3 7 1 8 2 o 0.0531 0.0530 180.00 0.88479
1 7 4 8 2 o 1.7826 1.7811 0.00 0.88392
8 4 2 8 2 o 9.8168 9.8084 180.00 0.88379
7 2 9 16 1 o 1.5818 1.5777 0.00 0.88344
4 5 8 8 2 o 0.1512 0.1511 0.00 0.88318
8 4 4 16 1 o 23.6707 23.6140 0.00 0.88239
4 1 13 16 1 o 6.4248 6.4158 180.00 0.88204
7 5 2 8 2 o 0.3152 0.3149 0.00 0.88196
0 1 13 4 2 o 5.8908 5.8850 180.00 0.88194
6 6 6 8 1 o 4.0692 4.0830 180.00 0.88115
6 1 11 16 1 o 9.2729 9.3158 0.00 0.88096
1 4 11 8 2 o 6.0985 6.0920 180.00 0.87982
3 2 12 8 2 o 14.5298 14.5144 0.00 0.87967
5 5 7 8 2 o 5.6033 5.5974 0.00 0.87936
4 0 12 4 2 o 0.0624 0.0623 180.00 0.87892
9 0 5 4 2 o 0.0571 0.0571 0.00 0.87863
7 1 9 8 2 o 20.7464 20.7261 180.00 0.87738
1 1 13 8 2 o 1.0984 1.0973 180.00 0.87729
5 3 10 8 2 o 0.7998 0.7990 0.00 0.87717
3 7 2 8 2 o 3.4030 3.3997 0.00 0.87714
1 3 12 8 2 o 4.9595 4.9547 0.00 0.87712
5 6 4 8 2 o 4.8246 4.8204 0.00 0.87566
6 3 9 8 2 o 0.0985 0.0984 180.00 0.87426
3 5 9 8 2 o 1.7668 1.7657 180.00 0.87263
7 4 6 8 2 o 20.4362 20.4237 0.00 0.87238
9 1 4 16 1 o 1.9116 1.9109 0.00 0.87238
7 6 3 16 1 o 16.2456 16.2889 180.00 0.87181
9 2 3 16 1 o 0.3992 0.4003 180.00 0.87181
2 2 14 8 1 o 1.0988 1.1051 180.00 0.87140
2 0 13 4 2 o 2.0594 2.0582 0.00 0.87139
7 5 6 16 1 o 17.6821 17.8175 0.00 0.87118
8 4 3 8 2 o 0.8191 0.8187 180.00 0.87118
4 1 12 8 2 o 10.4445 10.4389 180.00 0.87108
9 1 5 8 2 o 4.1969 4.1947 0.00 0.87080
0 6 8 4 2 o 19.2222 19.2126 180.00 0.87023
2 7 4 8 2 o 4.2050 4.2029 180.00 0.87007
5 4 9 8 2 o 4.2466 4.2445 180.00 0.86987
9 2 4 8 2 o 19.8875 19.8778 0.00 0.86981
7 5 3 8 2 o 0.0109 0.0109 0.00 0.86942
8 5 1 16 1 o 0.2039 0.2081 180.00 0.86838
9 3 1 8 2 o 1.2628 1.2623 180.00 0.86818
4 6 6 8 2 o 4.1597 4.1581 0.00 0.86700
3 6 7 8 2 o 0.1810 0.1809 0.00 0.86658
2 4 11 8 2 o 0.3011 0.3010 180.00 0.86616
6 2 10 8 2 o 0.5004 0.5003 0.00 0.86606
4 3 11 8 2 o 1.3997 1.3993 0.00 0.86602
0 7 5 4 2 o 4.7699 4.7684 180.00 0.86599
1 6 8 8 2 o 15.9726 15.9680 0.00 0.86575
9 3 0 8 1 o 2.0603 2.0505 0.00 0.86554
6 6 0 4 2 o 0.4468 0.4467 180.00 0.86542
8 2 7 8 2 o 1.5475 1.5471 0.00 0.86531
3 7 3 8 2 o 0.6441 0.6440 180.00 0.86480
5 2 11 8 2 o 2.0044 2.0043 0.00 0.86403
4 4 10 8 2 o 4.4858 4.4856 0.00 0.86377
2 1 13 8 2 o 5.1275 5.1274 180.00 0.86375
8 0 8 8 1 o 0.7048 0.7012 180.00 0.86371
2 3 12 8 2 o 5.2937 5.2937 180.00 0.86358
6 6 1 8 2 o 8.5846 8.5855 0.00 0.86301
6 4 8 8 2 o 5.2416 5.2431 0.00 0.86221
1 5 10 8 2 o 1.5820 1.5825 0.00 0.86206
3 1 14 16 1 o 0.6004 0.5908 0.00 0.86175
6 5 6 8 2 o 29.5768 29.5890 0.00 0.86173
1 7 5 8 2 o 0.0000 0.0000 180.00 0.86158
5 4 11 16 1 o 0.8077 0.7927 180.00 0.86135
9 3 2 8 2 o 0.4755 0.4758 180.00 0.86094
5 5 10 8 1 o 0.6769 0.6644 0.00 0.85973
7 1 10 16 1 o 3.6397 3.5721 0.00 0.85973
8 0 8 4 2 o 16.8026 16.8217 180.00 0.85940
4 4 12 8 1 o 42.8179 42.3632 0.00 0.85908
8 3 6 8 2 o 0.8571 0.8582 180.00 0.85893
9 3 2 16 1 o 0.2146 0.2170 180.00 0.85772
7 3 8 8 2 o 1.9797 1.9831 180.00 0.85772
6 6 2 8 2 o 0.0137 0.0137 0.00 0.85589
4 7 0 4 2 o 6.3988 6.4147 0.00 0.85570
10 0 0 2 2 o 30.6342 30.7194 0.00 0.85477
7 2 9 8 2 o 0.2845 0.2853 180.00 0.85459
1 2 13 8 2 o 0.0014 0.0014 180.00 0.85450
8 4 4 8 2 o 10.0567 10.0859 0.00 0.85439
5 6 5 8 2 o 18.5453 18.6016 0.00 0.85393
4 7 1 8 2 o 0.1620 0.1625 0.00 0.85337
8 5 3 16 1 o 1.3633 1.3551 0.00 0.85280
7 5 4 8 2 o 0.6408 0.6429 180.00 0.85274
2 6 8 8 2 o 4.9042 4.9207 0.00 0.85273
10 0 1 4 2 o 1.3152 1.3197 180.00 0.85244
8 1 8 8 2 o 0.4145 0.4159 0.00 0.85207
9 0 6 4 2 o 0.3369 0.3381 180.00 0.85202
8 3 7 16 1 o 0.0618 0.0624 0.00 0.85056
6 4 10 16 1 o 7.6848 7.7710 180.00 0.85046
5 3 12 16 1 o 0.1364 0.1389 180.00 0.84983
3 0 13 4 2 o 7.6791 7.7087 0.00 0.84959
9 3 3 8 2 o 2.6826 2.6930 180.00 0.84927
2 5 10 8 2 o 1.6305 1.6369 180.00 0.84920
4 2 12 8 2 o 0.0645 0.0647 0.00 0.84877
2 7 5 8 2 o 0.0209 0.0210 0.00 0.84874
9 2 5 8 2 o 7.1296 7.1577 180.00 0.84850
3 7 4 8 2 o 10.3609 10.4018 0.00 0.84837
10 1 0 4 2 o 18.6855 18.7595 180.00 0.84755
4 7 2 8 2 o 1.5070 1.5129 0.00 0.84649
6 0 11 4 2 o 2.8734 2.8848 180.00 0.84623
10 0 2 4 2 o 7.4479 7.4772 0.00 0.84559
10 1 1 8 2 o 4.0247 4.0405 180.00 0.84529
8 2 8 16 1 o 22.5894 22.4092 0.00 0.84521
6 5 9 16 1 o 2.1097 2.0927 0.00 0.84518
9 1 6 8 2 o 0.4574 0.4592 180.00 0.84488
3 4 11 8 2 o 33.8888 34.0210 0.00 0.84475
6 6 3 8 2 o 55.1505 55.3647 0.00 0.84442
4 3 13 16 1 o 0.1242 0.1237 0.00 0.84395
5 5 8 8 2 o 0.0502 0.0504 180.00 0.84358
8 4 6 16 1 o 24.1648 24.1556 180.00 0.84317
6 3 11 16 1 o 0.5765 0.5765 0.00 0.84300
3 1 13 8 2 o 0.0382 0.0383 180.00 0.84251
4 5 9 8 2 o 0.6786 0.6812 0.00 0.84244
3 3 12 8 2 o 15.6267 15.6852 0.00 0.84236
2 2 13 8 2 o 9.9305 9.9674 0.00 0.84198
7 4 7 8 2 o 2.1625 2.1705 180.00 0.84183
7 6 5 16 1 o 0.0671 0.0670 180.00 0.84111
9 2 5 16 1 o 7.5185 7.5045 0.00 0.84111
6 0 12 8 1 o 18.0033 17.9689 0.00 0.84087
7 0 10 4 2 o 1.1498 1.1539 0.00 0.83991
5 0 12 4 2 o 0.8462 0.8492 180.00 0.83987
6 1 11 8 2 o 0.1893 0.1900 180.00 0.83922
10 1 2 8 2 o 0.0376 0.0377 180.00 0.83860
4 6 7 8 2 o 20.2474 20.3159 0.00 0.83699
1 7 6 8 2 o 4.3829 4.3976 180.00 0.83645
9 3 4 16 1 o 2.4561 2.4849 180.00 0.83547
4 7 3 8 2 o 9.7223 9.7547 0.00 0.83539
4 0 14 8 1 o 0.0004 0.0005 180.00 0.83461
10 0 3 4 2 o 30.0228 30.1224 180.00 0.83452
9 1 6 16 1 o 0.0002 0.0002 0.00 0.83442
8 4 5 8 2 o 0.0114 0.0114 0.00 0.83417
9 3 4 8 2 o 0.8111 0.8138 180.00 0.83369
7 1 10 8 2 o 2.8825 2.8921 0.00 0.83306
5 1 12 8 2 o 0.1046 0.1049 180.00 0.83302
7 5 5 8 2 o 2.4780 2.4863 180.00 0.83263
3 6 8 8 2 o 4.8911 4.9075 180.00 0.83227
6 5 7 8 2 o 0.0431 0.0433 180.00 0.83225
9 4 1 16 1 o 1.8855 1.8846 180.00 0.83196
8 2 8 8 2 o 8.2045 8.2325 0.00 0.83115
2 1 15 16 1 o 11.9530 11.8960 0.00 0.83053
0 4 12 4 2 o 2.8819 2.8918 0.00 0.83047
6 3 10 8 2 o 2.0367 2.0438 0.00 0.83039
8 3 7 8 2 o 7.2933 7.3190 0.00 0.82972
7 7 0 4 1 o 0.3663 0.3637 180.00 0.82946
5 6 6 8 2 o 4.1776 4.1925 180.00 0.82944
6 6 4 8 2 o 4.4097 4.4256 180.00 0.82911
3 5 10 8 2 o 6.9051 6.9300 0.00 0.82899
5 3 11 8 2 o 0.9341 0.9375 180.00 0.82859
3 7 5 8 2 o 0.4844 0.4862 180.00 0.82857
6 6 8 8 1 o 22.3031 22.1234 0.00 0.82785
7 4 9 16 1 o 1.9722 1.9568 0.00 0.82782
8 1 9 16 1 o 0.1278 0.1268 180.00 0.82782
10 1 3 8 2 o 1.2298 1.2344 180.00 0.82780
8 5 0 4 2 o 0.8848 0.8882 180.00 0.82732
1 6 9 8 2 o 8.4445 8.4769 180.00 0.82728
10 2 0 4 2 o 0.7207 0.7235 180.00 0.82696
5 2 13 16 1 o 0.1413 0.1425 0.00 0.82666
5 4 10 8 2 o 1.6180 1.6244 0.00 0.82662
1 4 12 8 2 o 2.9096 2.9210 180.00 0.82658
0 0 14 2 2 o 3.8688 3.8841 180.00 0.82651
3 3 14 8 1 o 0.6428 0.6537 0.00 0.82612
8 5 1 8 2 o 0.0000 0.9742 0.00 0.82521

# END OF CIF
_chemical_properties_physical    
Air-sensitive,Moisture-sensitive,Hygroscopic,Oxygen-sensitive
####################################################################### 
# 
# This file contains crystal structure data downloaded from the 
# Cambridge Structural Database (CSD) hosted by the Cambridge 
# Crystallographic Data Centre (CCDC).
# 
# Full information about CCDC data access policies and citation 
# guidelines are available at http://www.ccdc.cam.ac.uk/access/V1 
# 
# Audit and citation data items may have been added by the CCDC. 
# Please retain this information to preserve the provenance of 
# this file and to allow appropriate attribution of the data. 
# 
#######################################################################

data_Cs3WO4D
_database_code_depnum_ccdc_archive 'CCDC 2127401'
loop_
_audit_author_name
_audit_author_address
'Alexander Mutschke'
;Technical University of Munich
Germany
;
_audit_update_record             
;
2021-12-09 deposited with the CCDC.	2022-05-25 downloaded from the CCDC.
;

#=============================================================================

# 5. CHEMICAL DATA

_chemical_name_systematic        'Cesium tungsten tetraoxide deuteride'
_chemical_name_common            'Cesium tungstate hydride'
_chemical_formula_moiety         'O4 W, 3(Cs), 1(D)'
_chemical_formula_structural     ?
_chemical_formula_analytical     ?
_chemical_formula_iupac          'Cs 3 W O4 D'
_chemical_formula_sum            'D O4 W Cs3'
_chemical_formula_weight         648.5775
_chemical_melting_point          ?
_chemical_compound_source        synthetic
loop_
_atom_type_symbol
_atom_type_scat_length_neutron
_atom_type_scat_source
W 0.48600 V.F._Sears_Neutron_News_3_26_(1992)
Cs 0.54200 V.F._Sears_Neutron_News_3_26_(1992)
O 0.58030 V.F._Sears_Neutron_News_3_26_(1992)
D 0.66710 V.F._Sears_Neutron_News_3_26_(1992)

#=============================================================================

# 6. POWDER SPECIMEN AND CRYSTAL DATA

_symmetry_cell_setting           Tetragonal
_symmetry_space_group_name_H-M   'I 4/m c m'
_symmetry_space_group_name_Hall  '-I 4 2c'

loop_
_symmetry_equiv_pos_as_xyz
x,y,z
-y,x,z
-x,-y,z
y,-x,z
-x,y,z+1/2
y,x,z+1/2
x,-y,z+1/2
-y,-x,z+1/2
-x,-y,-z
y,-x,-z
x,y,-z
-y,x,-z
x,-y,-z+1/2
-y,-x,-z+1/2
-x,y,-z+1/2
y,x,-z+1/2
x+1/2,y+1/2,z+1/2
-y+1/2,x+1/2,z+1/2
-x+1/2,-y+1/2,z+1/2
y+1/2,-x+1/2,z+1/2
-x+1/2,y+1/2,z
y+1/2,x+1/2,z
x+1/2,-y+1/2,z
-y+1/2,-x+1/2,z
-x+1/2,-y+1/2,-z+1/2
y+1/2,-x+1/2,-z+1/2
x+1/2,y+1/2,-z+1/2
-y+1/2,x+1/2,-z+1/2
x+1/2,-y+1/2,-z
-y+1/2,-x+1/2,-z
-x+1/2,y+1/2,-z
y+1/2,x+1/2,-z

_cell_length_a                   8.23306(18)
_cell_length_b                   8.23306(18)
_cell_length_c                   12.8289(3)
_cell_angle_alpha                90.0000
_cell_angle_beta                 90.0000
_cell_angle_gamma                90.0000
_cell_volume                     869.59(4)
_cell_formula_units_Z            4
_cell_measurement_temperature    298.15

_pd_spec_mounting                'vanadium container sealed with indium wire'
_pd_spec_mount_mode              transmission
_pd_spec_shape                   cylinder
_pd_char_particle_morphology     crystalline
_pd_char_colour                  colourless
_exptl_crystal_F_000             203.6
_exptl_crystal_density_diffrn    4.95374

#=============================================================================

# EXPERIMENTAL DATA

_exptl_special_details           
; Refinement based on neutron diffraction data
;

_pd_instr_location               
; D2b at Institut Laue-Langevin 71 avenue des Martyrs
CS 20156, 38042 GRENOBLE Cedex 9, France
;
_pd_calibration_special_details  'external standard'

_diffrn_ambient_temperature      298.15
_diffrn_source                   'nuclear reactor'
_diffrn_radiation_type           'Constant neutron wavelength'
_diffrn_radiation_wavelength     1.59400

_diffrn_radiation_monochromator  'Germanium 335'
_diffrn_measurement_device_type  D2B
_diffrn_measurement_method       Transmission
_diffrn_detector                 '128 3He counting tubes'
_pd_meas_scan_method             step

_pd_meas_number_of_points        3199
_pd_meas_2theta_range_min        0.05000
_pd_meas_2theta_range_max        159.95000
_pd_meas_2theta_range_inc        0.050018

#============================================================================= 
# REFINEMENT DATA

_refine_special_details          
; refinement based on neutron diffraction data
;


_pd_proc_ls_profile_function     'pseudo voigt'
_pd_proc_ls_background_function  'Interpolation of background points'


#  The following profile R-factors are NOT CORRECTED for background
#  The sum is extended to all non-excluded points.

_pd_proc_ls_prof_R_factor        1.5251
_pd_proc_ls_prof_wR_factor       2.0351
_pd_proc_ls_prof_wR_expected     0.8712

#  The following profile R-factors are CORRECTED for background
#  The sum is extended to all non-excluded points.

_pd_proc_ls_prof_cR_factor       7.1747
_pd_proc_ls_prof_cwR_factor      6.9018
_pd_proc_ls_prof_cwR_expected    2.9544

#  The following items are not in the CIF standard, but are defined above

_pd_proc_ls_prof_chi2            5.4574
_pd_proc_ls_prof_echi2           5.8516
_refine_ls_goodness_of_fit_all   2.3361

#  Items related to LS refinement

_refine_ls_R_I_factor            2.0297
_refine_ls_number_reflns         260
_refine_ls_number_parameters     73
_refine_ls_number_restraints     0
_refine_ls_shift/su_max          0.0


_pd_proc_2theta_range_min        -0.0169
_pd_proc_2theta_range_max        159.8831
_pd_proc_2theta_range_inc        0.050018
_pd_proc_wavelength              1.594000

_pd_block_diffractogram_id       Cs3WO4D


_pd_proc_info_excluded_regions   '0-13, 157-160'


_computing_data_collection       ?
_computing_structure_solution    JANA2006
_computing_structure_refinement  FULLPROF
_computing_molecular_graphics    'DIAMOND 3.2k'
_computing_publication_material  ?

#=============================================================================

# 9. ATOMIC COORDINATES AND DISPLACEMENT PARAMETERS

loop_
_atom_site_label
_atom_site_fract_x
_atom_site_fract_y
_atom_site_fract_z
_atom_site_U_iso_or_equiv
_atom_site_occupancy
_atom_site_adp_type
_atom_site_type_symbol
W1 0.00000 0.50000 0.25000 0.0214(9) 1.00000 Uani W
Cs1 0.18917(12) 0.68917(12) 0.00000 0.0286(7) 1.00000 Uani Cs
Cs2 0.00000 0.00000 0.25000 0.0320(10) 1.00000 Uani Cs
O1 0.12355(9) 0.62355(9) 0.66889(9) 0.0461(6) 1.00000 Uani O
D1 0.00000 0.00000 0.00000 0.0457(10) 1.00000 Uani D

loop_
_atom_site_aniso_label
_atom_site_aniso_U_11
_atom_site_aniso_U_22
_atom_site_aniso_U_33
_atom_site_aniso_U_12
_atom_site_aniso_U_13
_atom_site_aniso_U_23
_atom_site_aniso_type_symbol
W1 0.0249(8) 0.0249(8) 0.0143(12) 0.00000 0.00000 0.00000 W
Cs1 0.0279(6) 0.0279(6) 0.0299(10) 0.0023(7) 0.00000 0.00000 Cs
Cs2 0.0320(9) 0.0320(9) 0.0322(14) 0.00000 0.00000 0.00000 Cs
O1 0.0484(6) 0.0484(6) 0.0417(7) -0.0184(7) 0.0132(4) 0.0132(4) O
D1 0.0405(8) 0.0405(8) 0.0562(15) 0.00000 0.00000 0.00000 D


#=============================================================================

# DISTANCES AND ANGLES / MOLECULAR GEOMETRY 

_geom_special_details            'tungstate tetrahedron'

loop_
_geom_bond_atom_site_label_1
_geom_bond_atom_site_label_2
_geom_bond_site_symmetry_1
_geom_bond_site_symmetry_2
_geom_bond_distance
_geom_bond_publ_flag
W1 O1b -42m m 1.7754(9) ?

loop_
_geom_angle_atom_site_label_1
_geom_angle_atom_site_label_2
_geom_angle_atom_site_label_3
_geom_angle_site_symmetry_1
_geom_angle_site_symmetry_2
_geom_angle_site_symmetry_3
_geom_angle
_geom_angle_publ_flag
O1a W1 O1b m -42m m 110.09(4) ?
O1a W1 O1c m -42m m 108.240(35) ?


#=============================================================================

# POWDER PROFILE

loop_
_pd_proc_point_id
_pd_proc_2theta_corrected
_pd_proc_intensity_total
_pd_calc_intensity_total
_pd_proc_intensity_bkg_calc

261 12.9831 763(7) 736.4649 731.9337
262 13.0331 761(7) 736.6197 731.7487
263 13.0831 761(7) 736.8243 731.5637
264 13.1331 757(7) 737.0882 731.3787
265 13.1831 768(7) 737.4225 731.1937
266 13.2331 772(7) 737.8408 731.0087
267 13.2831 762(7) 738.3605 730.8237
268 13.3331 773(7) 739.0057 730.6387
269 13.3831 764(7) 739.8121 730.4537
270 13.4331 763(7) 740.8350 730.2687
271 13.4831 777(7) 742.1611 730.0837
272 13.5331 772(7) 743.9220 729.8987
273 13.5831 774(7) 746.3074 729.7137
274 13.6331 774(7) 749.5723 729.5287
275 13.6831 771(7) 754.0288 729.3438
276 13.7331 783(7) 760.0184 729.1588
277 13.7831 788(7) 767.8618 728.9737
278 13.8331 798(7) 777.7939 728.7888
279 13.8831 801(7) 789.8992 728.6037
280 13.9331 815(7) 804.0607 728.4187
281 13.9831 821(7) 819.9272 728.2337
282 14.0331 830(7) 836.8831 728.0487
283 14.0831 839(7) 853.9910 727.8637
284 14.1331 852(8) 869.8923 727.6787
285 14.1831 854(8) 882.7360 727.4937
286 14.2331 857(8) 890.3588 727.3087
287 14.2831 869(8) 890.9482 727.1237
288 14.3331 864(8) 883.9607 726.9387
289 14.3831 865(8) 870.5125 726.7537
290 14.4331 854(8) 852.8474 726.5687
291 14.4831 838(7) 833.4449 726.3837
292 14.5331 825(7) 814.4154 726.1987
293 14.5831 820(7) 797.2742 726.0137
294 14.6331 795(7) 782.9174 725.8287
295 14.6831 793(7) 771.6944 725.6437
296 14.7331 796(7) 763.5357 725.4587
297 14.7831 793(7) 758.1152 725.2737
298 14.8331 798(7) 755.0120 725.0887
299 14.8831 791(7) 753.8420 724.9037
300 14.9331 791(7) 754.3506 724.7188
301 14.9831 797(7) 756.4684 724.5338
302 15.0331 794(7) 760.3428 724.3488
303 15.0831 793(7) 766.3475 724.1638
304 15.1331 804(7) 775.0625 723.9788
305 15.1831 812(7) 787.2135 723.7938
306 15.2331 823(7) 803.5603 723.6088
307 15.2831 842(7) 824.7438 723.4238
308 15.3331 863(8) 851.1159 723.2388
309 15.3831 884(8) 882.5933 723.0538
310 15.4331 913(8) 918.5455 722.8688
311 15.4831 926(8) 957.7122 722.6838
312 15.5331 960(8) 998.0780 722.4988
313 15.5831 994(8) 1036.6572 722.3138
314 15.6331 1009(8) 1069.2800 722.1287
315 15.6831 1018(8) 1090.8081 721.9437
316 15.7331 1028(8) 1096.4302 721.7587
317 15.7831 1015(8) 1083.8816 721.5737
318 15.8331 1001(8) 1054.8809 721.3887
319 15.8831 984(8) 1014.3151 721.2037
320 15.9331 947(8) 968.0953 721.0187
321 15.9831 912(8) 921.4664 720.8337
322 16.0331 885(8) 878.2958 720.6487
323 16.0831 858(8) 840.9673 720.4637
324 16.1331 832(7) 810.5057 720.2787
325 16.1831 812(7) 786.8665 720.0938
326 16.2331 807(7) 769.2866 719.9088
327 16.2831 791(7) 756.6551 719.7238
328 16.3331 777(7) 747.8055 719.5388
329 16.3831 773(7) 741.6968 719.3538
330 16.4331 773(7) 737.4949 719.1688
331 16.4831 773(7) 734.5773 718.9838
332 16.5331 752(7) 732.5030 718.7988
333 16.5831 751(7) 730.9708 718.6138
334 16.6331 746(7) 729.7803 718.4288
335 16.6831 744(7) 728.8021 718.2438
336 16.7331 741(7) 727.9545 718.0588
337 16.7831 743(7) 727.1877 717.8738
338 16.8331 750(7) 726.4727 717.6888
339 16.8831 741(7) 725.7936 717.5038
340 16.9331 733(7) 727.0657 717.3188
341 16.9831 735(7) 726.4830 717.1338
342 17.0331 735(7) 725.9247 716.9488
343 17.0831 726(7) 725.3907 716.7638
344 17.1331 734(7) 724.8814 716.5788
345 17.1831 735(7) 724.3967 716.3938
346 17.2331 733(7) 723.9367 716.2088
347 17.2831 728(7) 723.5009 716.0238
348 17.3331 722(7) 723.0884 715.8387
349 17.3831 719(7) 722.6985 715.6537
350 17.4331 717(7) 722.3300 715.4688
351 17.4831 714(7) 721.9818 715.2838
352 17.5331 714(7) 721.6526 715.0988
353 17.5831 716(7) 721.3412 714.9138
354 17.6331 722(7) 721.0467 714.7288
355 17.6831 713(7) 720.7678 714.5438
356 17.7331 705(7) 720.5038 714.3588
357 17.7831 696(7) 720.2537 714.1738
358 17.8331 696(7) 720.0169 713.9888
359 17.8831 702(7) 719.7928 713.8038
360 17.9331 702(7) 720.2974 713.6188
361 17.9831 705(7) 720.1135 713.4338
362 18.0331 698(7) 719.9415 713.2488
363 18.0831 699(7) 719.7811 713.0638
364 18.1331 701(7) 719.6322 712.8788
365 18.1831 691(7) 719.4946 712.6938
366 18.2331 691(7) 719.7536 712.8940
367 18.2831 698(7) 720.0240 713.0942
368 18.3331 696(7) 720.3058 713.2944
369 18.3831 694(7) 720.5993 713.4946
370 18.4331 710(7) 720.1943 712.9845
371 18.4831 697(7) 719.8015 712.4744
372 18.5331 694(7) 719.4212 711.9642
373 18.5831 694(7) 719.0540 711.4540
374 18.6331 707(7) 718.7003 710.9438
375 18.6831 708(7) 718.3607 710.4337
376 18.7331 703(7) 718.0361 709.9236
377 18.7831 706(7) 717.7270 709.4134
378 18.8331 703(7) 717.4346 708.9033
379 18.8831 708(7) 716.9236 708.3931
380 18.9331 719(7) 716.6724 707.8829
381 18.9831 722(7) 716.4411 707.3728
382 19.0331 734(7) 716.2311 706.8627
383 19.0831 740(7) 716.0439 706.3525
384 19.1331 728(7) 715.8815 705.8423
385 19.1831 730(7) 715.7457 705.3322
386 19.2331 731(7) 715.6390 704.8220
387 19.2831 725(7) 715.5641 704.3119
388 19.3331 723(7) 715.5237 703.8018
389 19.3831 731(7) 715.5212 703.2916
390 19.4331 724(7) 715.5605 702.7814
391 19.4831 723(7) 715.6460 702.2713
392 19.5331 726(7) 715.7828 701.7611
393 19.5831 727(7) 715.9771 701.2510
394 19.6331 722(7) 716.2360 700.7408
395 19.6831 724(7) 716.5682 700.2307
396 19.7331 714(7) 716.9843 699.7205
397 19.7831 723(7) 717.4969 699.2103
398 19.8331 721(7) 718.1219 698.7002
399 19.8831 718(7) 718.8788 698.1901
400 19.9331 728(7) 719.7912 697.6799
401 19.9831 726(7) 720.8887 697.1697
402 20.0331 725(7) 722.2071 696.6596
403 20.0831 719(7) 723.7894 696.1494
404 20.1331 723(7) 725.6881 695.6393
405 20.1831 720(7) 727.9651 695.1292
406 20.2331 731(7) 730.6956 694.6190
407 20.2831 741(7) 733.9724 694.1088
408 20.3331 737(7) 737.3683 693.5987
409 20.3831 751(7) 742.1559 693.0885
410 20.4331 763(7) 748.0257 692.5784
411 20.4831 773(7) 755.3708 692.0682
412 20.5331 792(7) 764.8193 691.5580
413 20.5831 814(7) 777.3535 691.0479
414 20.6331 837(7) 794.4432 690.5377
415 20.6831 857(8) 818.1393 690.0276
416 20.7331 891(8) 851.0752 689.5175
417 20.7831 922(8) 896.2962 689.0073
418 20.8331 985(8) 956.8715 688.4971
419 20.8831 1041(8) 1035.3425 687.9870
420 20.9331 1112(9) 1133.0514 687.4768
421 20.9831 1203(9) 1249.5416 686.9667
422 21.0331 1315(9) 1382.0378 686.4565
423 21.0831 1433(10) 1524.9355 685.9464
424 21.1331 1564(10) 1669.1702 685.4362
425 21.1831 1682(11) 1801.3074 684.9261
426 21.2331 1783(11) 1903.4154 684.4159
427 21.2831 1836(11) 1955.9275 683.9058
428 21.3331 1836(11) 1945.1370 683.3956
429 21.3831 1790(11) 1871.1279 682.8854
430 21.4331 1713(11) 1748.2668 682.3753
431 21.4831 1595(10) 1597.8527 681.8652
432 21.5331 1477(10) 1440.3704 681.3550
433 21.5831 1337(9) 1291.7435 680.8448
434 21.6331 1231(9) 1162.5363 680.3347
435 21.6831 1147(9) 1058.4662 679.8245
436 21.7331 1083(9) 981.3366 679.3144
437 21.7831 1040(8) 930.2239 678.8042
438 21.8331 999(8) 902.7469 678.2941
439 21.8831 966(8) 895.9417 677.7839
440 21.9331 966(8) 906.7885 677.2737
441 21.9831 977(8) 932.3292 676.7636
442 22.0331 986(8) 969.5336 676.2535
443 22.0831 1013(8) 1015.0226 675.7433
444 22.1331 1043(8) 1064.7117 675.2332
445 22.1831 1077(8) 1113.3359 674.7230
446 22.2331 1096(9) 1154.0970 674.2129
447 22.2831 1116(9) 1179.1013 673.7027
448 22.3331 1122(9) 1183.0830 673.1926
449 22.3831 1094(9) 1160.6965 672.6824
450 22.4331 1072(8) 1117.0532 672.1722
451 22.4831 1036(8) 1059.7152 671.6621
452 22.5331 986(8) 996.8632 671.1519
453 22.5831 931(8) 935.2230 670.6418
454 22.6331 886(8) 879.4147 670.1316
455 22.6831 846(8) 832.0225 669.6215
456 22.7331 807(7) 793.8875 669.1113
457 22.7831 782(7) 764.5617 668.6012
458 22.8331 751(7) 742.8193 668.0910
459 22.8831 741(7) 727.1155 667.5809
460 22.9331 732(7) 715.9348 667.0707
461 22.9831 723(7) 707.9794 666.5605
462 23.0331 704(7) 702.2385 666.0504
463 23.0831 701(7) 697.9766 665.5403
464 23.1331 686(7) 694.6836 665.0301
465 23.1831 681(7) 692.0209 664.5200
466 23.2331 676(7) 689.7697 664.0098
467 23.2831 674(7) 687.7927 663.4996
468 23.3331 675(7) 686.0059 662.9895
469 23.3831 684(7) 684.3581 662.4793
470 23.4331 673(7) 682.8193 661.9692
471 23.4831 676(7) 681.3710 661.4590
472 23.5331 667(7) 680.0021 660.9489
473 23.5831 660(7) 678.7054 660.4387
474 23.6331 668(7) 677.4672 659.9200
475 23.6831 669(7) 676.2921 659.4012
476 23.7331 669(7) 675.1768 658.8824
477 23.7831 674(7) 674.1180 658.3637
478 23.8331 672(7) 673.1129 657.8450
479 23.8831 668(7) 672.1583 657.3262
480 23.9331 669(7) 671.2515 656.8074
481 23.9831 672(7) 670.3900 656.2887
482 24.0331 679(7) 669.5714 655.7700
483 24.0831 674(7) 668.7935 655.2512
484 24.1331 672(7) 668.0543 654.7324
485 24.1831 671(7) 667.3524 654.2137
486 24.2331 675(7) 666.6865 653.6949
487 24.2831 675(7) 666.0556 653.1762
488 24.3331 670(7) 665.4589 652.6574
489 24.3831 666(7) 664.8962 652.1387
490 24.4331 668(7) 665.7525 653.0049
491 24.4831 673(7) 666.6429 653.8713
492 24.5331 684(7) 667.5680 654.7376
493 24.5831 677(7) 669.2795 655.6039
494 24.6331 674(7) 670.2953 656.4702
495 24.6831 673(7) 671.3503 657.3365
496 24.7331 682(7) 672.4470 658.2028
497 24.7831 670(7) 673.5876 659.0691
498 24.8331 672(7) 674.7759 659.9354
499 24.8831 678(7) 676.0157 660.8018
500 24.9331 679(7) 677.3120 661.6680
501 24.9831 677(7) 678.6707 662.5343
502 25.0331 670(7) 680.0995 663.4006
503 25.0831 668(7) 681.6073 664.2670
504 25.1331 681(7) 683.2057 665.1333
505 25.1831 669(7) 684.9091 665.9996
506 25.2331 677(7) 686.7362 666.8658
507 25.2831 682(7) 688.7108 667.7322
508 25.3331 679(7) 690.8638 668.5985
509 25.3831 685(7) 693.2343 669.4648
510 25.4331 686(7) 695.8719 670.3311
511 25.4831 695(7) 698.8374 671.1974
512 25.5331 691(7) 702.2034 672.0637
513 25.5831 703(7) 706.0546 672.9300
514 25.6331 710(7) 710.4921 673.7963
515 25.6831 719(7) 715.6404 674.6627
516 25.7331 724(7) 719.7906 675.5289
517 25.7831 729(7) 727.0042 676.3953
518 25.8331 735(7) 735.7713 677.2615
519 25.8831 755(7) 746.7574 678.1279
520 25.9331 776(7) 760.9922 678.9942
521 25.9831 797(7) 779.9843 679.8605
522 26.0331 816(7) 805.7922 680.7268
523 26.0831 849(8) 840.9755 681.5931
524 26.1331 909(8) 888.3420 682.4594
525 26.1831 966(8) 950.4272 683.3257
526 26.2331 1027(8) 1028.8484 684.1920
527 26.2831 1094(9) 1123.6467 685.0583
528 26.3331 1199(9) 1232.7075 685.9246
529 26.3831 1322(9) 1351.2607 686.7910
530 26.4331 1438(10) 1471.2112 687.6572
531 26.4831 1553(10) 1580.4263 688.5236
532 26.5331 1644(10) 1662.7776 689.3899
533 26.5831 1667(11) 1701.2412 690.2562
534 26.6331 1651(10) 1685.1687 691.1225
535 26.6831 1598(10) 1616.8694 691.9888
536 26.7331 1503(10) 1509.7764 692.8551
537 26.7831 1381(10) 1383.8992 693.7214
538 26.8331 1262(9) 1255.1106 694.5877
539 26.8831 1142(9) 1135.4578 695.4540
540 26.9331 1030(8) 1032.2424 696.3203
541 26.9831 949(8) 948.5787 697.1866
542 27.0331 905(8) 884.3484 698.0529
543 27.0831 866(8) 837.3289 698.9193
544 27.1331 813(7) 804.2766 699.7856
545 27.1831 789(7) 781.8084 700.6519
546 27.2331 774(7) 766.9246 701.5181
547 27.2831 750(7) 757.2424 702.3845
548 27.3331 738(7) 751.0118 703.2507
549 27.3831 745(7) 747.0222 704.1171
550 27.4331 758(7) 744.4773 704.9834
551 27.4831 739(7) 742.8748 705.8497
552 27.5331 734(7) 741.9112 706.7160
553 27.5831 739(7) 739.5894 705.7601
554 27.6331 747(7) 739.5261 704.8042
555 27.6831 737(7) 737.9469 703.8483
556 27.7331 749(7) 736.6843 702.8925
557 27.7831 748(7) 735.7490 701.9365
558 27.8331 748(7) 735.1714 700.9807
559 27.8831 736(7) 735.0051 700.0247
560 27.9331 742(7) 735.3401 699.0688
561 27.9831 750(7) 736.3275 698.1130
562 28.0331 767(7) 738.2190 697.1570
563 28.0831 759(7) 741.4216 696.2012
564 28.1331 751(7) 746.5597 695.2452
565 28.1831 759(7) 754.5231 694.2894
566 28.2331 770(7) 766.4727 693.3335
567 28.2831 788(7) 783.7664 692.3776
568 28.3331 799(7) 807.7798 691.4217
569 28.3831 823(7) 839.6382 690.4658
570 28.4331 865(8) 879.8845 689.5099
571 28.4831 911(8) 928.1644 688.5540
572 28.5331 959(8) 982.9335 687.5981
573 28.5831 1020(8) 1041.1541 686.6422
574 28.6331 1069(8) 1097.9407 685.6863
575 28.6831 1126(9) 1146.2339 684.7304
576 28.7331 1153(9) 1177.3445 683.7745
577 28.7831 1163(9) 1183.5261 682.8186
578 28.8331 1149(9) 1162.9232 681.8627
579 28.8831 1112(9) 1118.0848 680.9068
580 28.9331 1054(8) 1058.5453 679.9509
581 28.9831 1010(8) 993.4738 678.9951
582 29.0331 942(8) 930.1725 678.0391
583 29.0831 895(8) 881.1121 677.0833
584 29.1331 844(8) 833.8047 676.1273
585 29.1831 809(7) 796.3600 675.1714
586 29.2331 779(7) 768.1020 674.2156
587 29.2831 751(7) 747.5876 673.2596
588 29.3331 744(7) 733.1143 672.3038
589 29.3831 721(7) 723.0666 671.3478
590 29.4331 716(7) 716.1046 670.3920
591 29.4831 709(7) 711.2125 669.4361
592 29.5331 705(7) 707.6722 668.4802
593 29.5831 700(7) 705.0037 667.5243
594 29.6331 694(7) 702.8994 666.5684
595 29.6831 696(7) 701.1698 665.6125
596 29.7331 686(7) 699.7017 664.6566
597 29.7831 695(7) 699.0506 664.3218
598 29.8331 697(7) 698.5583 663.9869
599 29.8831 699(7) 698.2048 663.6521
600 29.9331 701(7) 697.9795 663.3173
601 29.9831 693(7) 697.8779 662.9825
602 30.0331 694(7) 697.8989 662.6476
603 30.0831 699(7) 698.0439 662.3128
604 30.1331 702(7) 698.3162 661.9780
605 30.1831 697(7) 698.7205 661.6431
606 30.2331 703(7) 699.2635 661.3083
607 30.2831 706(7) 699.9541 660.9735
608 30.3331 711(7) 700.8036 660.6387
609 30.3831 703(7) 701.8168 660.3038
610 30.4331 710(7) 703.0327 659.9690
611 30.4831 702(7) 704.4644 659.6342
612 30.5331 715(7) 706.1418 659.2994
613 30.5831 709(7) 708.1012 658.9645
614 30.6331 703(7) 710.3879 658.6297
615 30.6831 713(7) 713.0569 658.2949
616 30.7331 716(7) 716.1759 657.9600
617 30.7831 716(7) 719.8293 657.6252
618 30.8331 728(7) 724.1260 657.2904
619 30.8831 730(7) 729.2163 656.9556
620 30.9331 752(7) 733.8829 656.6207
621 30.9831 756(7) 741.3978 656.2859
622 31.0331 779(7) 750.8674 655.9510
623 31.0831 784(7) 763.2365 655.6162
624 31.1331 800(7) 779.9832 655.2814
625 31.1831 823(7) 803.2699 654.9466
626 31.2331 869(8) 836.0149 654.6118
627 31.2831 906(8) 881.7693 654.2769
628 31.3331 967(8) 944.3153 653.9421
629 31.3831 1046(8) 1026.9977 653.6072
630 31.4331 1165(9) 1131.8220 653.2725
631 31.4831 1282(9) 1258.5457 652.9376
632 31.5331 1424(10) 1403.8129 652.6028
633 31.5831 1574(10) 1563.3647 652.2679
634 31.6331 1726(11) 1718.9152 651.9331
635 31.6831 1867(11) 1855.3328 651.5983
636 31.7331 1940(11) 1949.6592 651.2635
637 31.7831 1955(11) 1980.4622 650.9286
638 31.8331 1903(11) 1939.0193 650.5938
639 31.8831 1800(11) 1835.4883 650.2590
640 31.9331 1656(11) 1692.8323 649.9241
641 31.9831 1496(10) 1535.7545 649.5893
642 32.0331 1355(10) 1384.0553 649.2545
643 32.0831 1207(9) 1250.9609 648.9197
644 32.1331 1092(9) 1143.6416 648.5848
645 32.1831 1031(8) 1064.3236 648.2500
646 32.2331 993(8) 1011.8656 647.9152
647 32.2831 964(8) 983.4280 647.5803
648 32.3331 949(8) 976.0094 647.2455
649 32.3831 953(8) 987.6395 646.9107
650 32.4331 994(8) 1018.1971 646.5759
651 32.4831 1060(8) 1069.9548 646.2410
652 32.5331 1147(9) 1147.9353 645.9062
653 32.5831 1253(9) 1260.1033 645.5714
654 32.6331 1405(10) 1417.1910 645.2365
655 32.6831 1630(10) 1632.3795 644.9017
656 32.7331 1909(11) 1918.0491 644.5669
657 32.7831 2256(12) 2285.1001 644.2321
658 32.8331 2713(13) 2737.4978 643.8972
659 32.8831 3235(15) 3268.2539 643.5624
660 32.9331 3832(16) 3856.9861 643.2275
661 32.9831 4508(17) 4470.2441 642.8928
662 33.0331 5156(19) 5061.9619 642.5579
663 33.0831 5669(19) 5573.0640 642.2231
664 33.1331 6020(20) 5923.1973 641.8882
665 33.1831 6098(20) 6028.6021 641.5534
666 33.2331 5911(20) 5842.9380 641.2186
667 33.2831 5447(19) 5393.0703 640.8838
668 33.3331 4820(18) 4766.2974 640.5490
669 33.3831 4053(16) 4065.4717 640.2141
670 33.4331 3321(15) 3375.6533 639.8793
671 33.4831 2687(13) 2754.2795 639.5444
672 33.5331 2173(12) 2232.4282 639.2097
673 33.5831 1788(11) 1819.4451 638.8748
674 33.6331 1519(10) 1509.0449 638.5400
675 33.6831 1313(9) 1285.6101 638.2051
676 33.7331 1146(9) 1130.1382 637.8703
677 33.7831 1025(8) 1024.3730 637.5355
678 33.8331 950(8) 953.0548 637.2006
679 33.8831 890(8) 904.6314 636.8658
680 33.9331 849(8) 870.9586 636.5310
681 33.9831 827(7) 846.6347 636.1962
682 34.0331 816(7) 828.2389 635.8613
683 34.0831 801(7) 813.6849 635.5265
684 34.1331 789(7) 801.7401 635.1917
685 34.1831 776(7) 791.6885 634.8569
686 34.2331 780(7) 783.1235 634.5220
687 34.2831 773(7) 775.8206 634.1872
688 34.3331 765(7) 769.6663 633.8524
689 34.3831 762(7) 764.6218 633.5175
690 34.4331 762(7) 760.7008 633.1827
691 34.4831 761(7) 757.9609 632.8479
692 34.5331 768(7) 756.4929 632.5131
693 34.5831 751(7) 756.5601 632.1782
694 34.6331 751(7) 757.9872 631.8434
695 34.6831 758(7) 762.0747 632.5447
696 34.7331 760(7) 767.8979 633.2460
697 34.7831 774(7) 775.5783 633.9473
698 34.8331 785(7) 785.2945 634.6486
699 34.8831 792(7) 797.3746 635.3499
700 34.9331 813(7) 812.4882 636.0512
701 34.9831 848(8) 831.9935 636.7525
702 35.0331 889(8) 858.4533 637.4538
703 35.0831 940(8) 896.0773 638.1552
704 35.1331 986(8) 950.6987 638.8564
705 35.1831 1081(8) 1029.2134 639.5577
706 35.2331 1184(9) 1138.5128 640.2590
707 35.2831 1336(9) 1284.0396 640.9603
708 35.3331 1521(10) 1468.1115 641.6617
709 35.3831 1755(11) 1688.1763 642.3630
710 35.4331 1992(12) 1935.3406 643.0643
711 35.4831 2250(12) 2192.6880 643.7656
712 35.5331 2472(13) 2433.4399 644.4669
713 35.5831 2629(13) 2620.5566 645.1682
714 35.6331 2691(13) 2713.2329 645.8695
715 35.6831 2666(13) 2684.6565 646.5708
716 35.7331 2517(13) 2539.3962 647.2721
717 35.7831 2280(12) 2310.9238 647.9734
718 35.8331 1994(12) 2042.4924 648.6747
719 35.8831 1728(11) 1771.4971 649.3760
720 35.9331 1474(10) 1523.9360 650.0773
721 35.9831 1271(9) 1312.7786 650.7786
722 36.0331 1120(9) 1147.1865 651.4799
723 36.0831 1011(8) 1023.8306 652.1812
724 36.1331 944(8) 937.2211 652.8826
725 36.1831 886(8) 880.3160 653.5839
726 36.2331 850(8) 846.3925 654.2852
727 36.2831 825(7) 829.9827 654.9865
728 36.3331 824(7) 827.0645 655.6877
729 36.3831 827(7) 834.7696 656.3890
730 36.4331 857(8) 850.8779 657.0903
731 36.4831 889(8) 873.2912 657.7916
732 36.5331 911(8) 899.5576 658.4929
733 36.5831 951(8) 926.4395 659.1943
734 36.6331 956(8) 949.5718 659.8956
735 36.6831 961(8) 963.6971 660.5969
736 36.7331 959(8) 964.2180 661.2982
737 36.7831 937(8) 949.7245 661.9995
738 36.8331 916(8) 922.9847 662.7008
739 36.8831 875(8) 889.1693 663.4021
740 36.9331 842(7) 853.3990 664.1034
741 36.9831 811(7) 819.5322 664.8047
742 37.0331 781(7) 789.9644 665.5060
743 37.0831 761(7) 765.7951 666.2073
744 37.1331 746(7) 746.2808 666.9086
745 37.1831 723(7) 732.5306 667.6099
746 37.2331 730(7) 722.7729 668.3112
747 37.2831 715(7) 716.0333 669.0125
748 37.3331 714(7) 711.4468 669.7139
749 37.3831 706(7) 700.9961 670.4152
750 37.4331 700(7) 699.0356 671.1165
751 37.4831 701(7) 697.7194 671.8177
752 37.5331 701(7) 696.8363 672.5190
753 37.5831 702(7) 697.3920 673.2204
754 37.6331 701(7) 697.0745 673.9217
755 37.6831 692(7) 696.9498 674.6230
756 37.7331 701(7) 700.2389 678.5615
757 37.7831 700(7) 703.7073 682.5000
758 37.8331 690(7) 707.3781 686.4388
759 37.8831 697(7) 707.3992 686.4744
760 37.9331 698(7) 707.7658 686.5099
761 37.9831 700(7) 708.6267 686.5455
762 38.0331 697(7) 710.1990 686.5810
763 38.0831 700(7) 712.7689 686.6166
764 38.1331 704(7) 716.6674 686.6521
765 38.1831 723(7) 722.2201 686.6877
766 38.2331 723(7) 729.6677 686.7233
767 38.2831 731(7) 739.0740 686.7588
768 38.3331 741(7) 750.2353 686.7944
769 38.3831 760(7) 762.5903 686.8299
770 38.4331 774(7) 775.1328 686.8655
771 38.4831 789(7) 786.3149 686.9010
772 38.5331 790(7) 794.1041 686.9366
773 38.5831 806(7) 796.5235 686.9722
774 38.6331 798(7) 792.7004 687.0077
775 38.6831 787(7) 783.4981 687.0433
776 38.7331 785(7) 770.9517 687.0788
777 38.7831 761(7) 757.2202 687.1144
778 38.8331 755(7) 743.9816 687.1499
779 38.8831 741(7) 732.3101 687.1855
780 38.9331 726(7) 722.7288 687.2211
781 38.9831 724(7) 715.3278 687.2566
782 39.0331 726(7) 709.9022 687.2922
783 39.0831 717(7) 706.0937 687.3277
784 39.1331 722(7) 703.4742 687.3633
785 39.1831 711(7) 701.7581 687.3988
786 39.2331 716(7) 700.6286 687.4344
787 39.2831 711(7) 699.8824 687.4699
788 39.3331 700(7) 699.3826 687.5055
789 39.3831 694(7) 699.0424 687.5411
790 39.4331 696(7) 698.8091 687.5766
791 39.4831 695(7) 698.6522 687.6122
792 39.5331 693(7) 700.8392 687.6477
793 39.5831 699(7) 700.8510 687.6833
794 39.6331 698(7) 700.9097 687.7188
795 39.6831 697(7) 701.0131 687.7544
796 39.7331 708(7) 701.1606 687.7900
797 39.7831 702(7) 698.3826 687.8255
798 39.8331 712(7) 698.6906 687.8611
799 39.8831 706(7) 699.8971 687.8966
800 39.9331 714(7) 700.3206 687.9322
801 39.9831 714(7) 700.7966 687.9677
802 40.0331 717(7) 701.3298 688.0033
803 40.0831 716(7) 701.9261 688.0389
804 40.1331 723(7) 702.5925 688.0744
805 40.1831 711(7) 703.3383 688.1100
806 40.2331 715(7) 704.1747 688.1455
807 40.2831 715(7) 705.1162 688.1811
808 40.3331 711(7) 706.1803 688.2166
809 40.3831 702(7) 707.3891 688.2522
810 40.4331 711(7) 708.7698 688.2878
811 40.4831 709(7) 710.3562 688.3233
812 40.5331 711(7) 712.1902 688.3589
813 40.5831 707(7) 714.3254 688.3944
814 40.6331 712(7) 716.8635 688.4300
815 40.6831 708(7) 719.8459 688.4655
816 40.7331 700(7) 723.4620 688.5011
817 40.7831 718(7) 727.3005 688.2356
818 40.8331 730(7) 732.8685 687.9700
819 40.8831 744(7) 740.5251 687.7045
820 40.9331 748(7) 751.4437 687.4390
821 40.9831 768(7) 767.3387 687.1735
822 41.0331 783(7) 790.4838 686.9080
823 41.0831 822(7) 823.5516 686.6424
824 41.1331 868(8) 869.1981 686.3769
825 41.1831 943(8) 929.4415 686.1113
826 41.2331 1031(8) 1004.8865 685.8458
827 41.2831 1140(9) 1093.9551 685.5803
828 41.3331 1247(9) 1192.1659 685.3148
829 41.3831 1340(9) 1291.3259 685.0493
830 41.4331 1420(10) 1378.8430 684.7837
831 41.4831 1484(10) 1438.3265 684.5182
832 41.5331 1486(10) 1454.4292 684.2527
833 41.5831 1454(10) 1421.5227 683.9871
834 41.6331 1357(10) 1347.9761 683.7216
835 41.6831 1251(9) 1250.5725 683.4561
836 41.7331 1129(9) 1146.1484 683.1906
837 41.7831 1027(8) 1047.2087 682.9250
838 41.8331 946(8) 961.4808 682.6595
839 41.8831 864(8) 892.4220 682.3940
840 41.9331 807(7) 840.1925 682.1284
841 41.9831 769(7) 802.8362 681.8629
842 42.0331 754(7) 777.4009 681.5974
843 42.0831 736(7) 760.8187 681.3318
844 42.1331 726(7) 750.4406 681.0663
845 42.1831 728(7) 744.2374 680.8008
846 42.2331 734(7) 740.7997 680.5353
847 42.2831 717(7) 739.2253 680.2698
848 42.3331 719(7) 738.9848 680.0042
849 42.3831 720(7) 739.8024 679.7387
850 42.4331 727(7) 741.5701 679.4731
851 42.4831 719(7) 744.2948 679.2076
852 42.5331 718(7) 748.0781 678.9421
853 42.5831 732(7) 753.1300 678.6766
854 42.6331 738(7) 759.9197 678.4111
855 42.6831 747(7) 768.9163 678.1455
856 42.7331 761(7) 781.3234 677.8800
857 42.7831 780(7) 800.1646 677.6145
858 42.8331 802(7) 825.9349 677.3489
859 42.8831 846(8) 863.8007 677.0834
860 42.9331 892(8) 918.8762 676.8179
861 42.9831 977(8) 997.0298 676.5524
862 43.0331 1090(9) 1103.1768 676.2869
863 43.0831 1249(9) 1240.8950 676.0213
864 43.1331 1417(10) 1410.1449 675.7558
865 43.1831 1645(10) 1606.0251 675.4903
866 43.2331 1885(11) 1817.2714 675.2247
867 43.2831 2109(12) 2024.5942 674.9592
868 43.3331 2286(12) 2199.8667 674.6937
869 43.3831 2397(13) 2310.7964 674.4282
870 43.4331 2415(13) 2335.8384 674.1627
871 43.4831 2348(13) 2279.3877 673.8971
872 43.5331 2257(12) 2168.7336 673.6316
873 43.5831 2100(12) 2036.0752 673.3660
874 43.6331 1961(11) 1904.5837 673.1005
875 43.6831 1831(11) 1783.8796 672.8350
876 43.7331 1696(11) 1671.4282 672.5695
877 43.7831 1579(10) 1558.6951 672.3040
878 43.8331 1444(10) 1441.1785 672.0384
879 43.8831 1327(9) 1319.6809 671.7729
880 43.9331 1206(9) 1202.1545 671.5074
881 43.9831 1094(9) 1095.3906 671.2418
882 44.0331 1003(8) 1003.8009 670.9763
883 44.0831 929(8) 929.3257 670.7108
884 44.1331 878(8) 871.8400 670.4453
885 44.1831 829(7) 829.8308 670.1797
886 44.2331 807(7) 800.2625 669.9142
887 44.2831 774(7) 780.3688 669.6487
888 44.3331 769(7) 767.3389 669.3831
889 44.3831 759(7) 758.7469 669.1176
890 44.4331 747(7) 752.5993 668.8521
891 44.4831 729(7) 747.3594 668.5865
892 44.5331 719(7) 742.0602 668.3210
893 44.5831 713(7) 736.3895 668.0555
894 44.6331 712(7) 730.5238 667.7900
895 44.6831 712(7) 724.8079 667.5245
896 44.7331 703(7) 719.7757 667.2589
897 44.7831 702(7) 715.1764 666.9934
898 44.8331 691(7) 711.3260 666.7278
899 44.8831 692(7) 708.2349 666.4623
900 44.9331 694(7) 705.8600 666.1968
901 44.9831 699(7) 704.1420 665.9313
902 45.0331 689(7) 703.0353 665.6658
903 45.0831 690(7) 702.6472 665.5223
904 45.1331 702(7) 702.8742 665.3788
905 45.1831 703(7) 703.7545 665.2354
906 45.2331 709(7) 705.3219 665.0920
907 45.2831 705(7) 707.5762 664.9485
908 45.3331 706(7) 710.4542 664.8051
909 45.3831 718(7) 713.8019 664.6616
910 45.4331 725(7) 717.3484 664.5181
911 45.4831 721(7) 719.5577 664.3747
912 45.5331 717(7) 722.2154 664.2312
913 45.5831 729(7) 723.7839 664.0878
914 45.6331 727(7) 724.2833 663.9443
915 45.6831 718(7) 724.1878 663.8008
916 45.7331 725(7) 724.1961 663.6574
917 45.7831 734(7) 725.0220 663.5140
918 45.8331 723(7) 727.3636 663.3705
919 45.8831 726(7) 731.9856 663.2271
920 45.9331 743(7) 740.3434 663.0836
921 45.9831 756(7) 752.7983 662.9401
922 46.0331 780(7) 771.6494 662.7967
923 46.0831 802(7) 799.2867 662.6532
924 46.1331 846(8) 838.5687 662.5098
925 46.1831 903(8) 892.5085 662.3663
926 46.2331 993(8) 963.6464 662.2228
927 46.2831 1086(9) 1053.1282 662.0794
928 46.3331 1216(9) 1159.5740 661.9359
929 46.3831 1355(10) 1278.0044 661.7925
930 46.4331 1487(10) 1399.6165 661.6490
931 46.4831 1605(10) 1512.5691 661.5056
932 46.5331 1718(11) 1602.6838 661.3621
933 46.5831 1731(11) 1653.9598 661.2187
934 46.6331 1718(11) 1653.2720 661.0752
935 46.6831 1634(10) 1599.1995 660.9318
936 46.7331 1527(10) 1504.0719 660.7883
937 46.7831 1386(10) 1385.9873 660.6448
938 46.8331 1239(9) 1261.3567 660.5014
939 46.8831 1108(9) 1142.9832 660.3580
940 46.9331 1002(8) 1039.8018 660.2145
941 46.9831 919(8) 956.6714 660.0710
942 47.0331 869(8) 894.9175 659.9276
943 47.0831 836(7) 853.6905 659.7841
944 47.1331 806(7) 831.3395 659.6407
945 47.1831 821(7) 826.4676 659.4972
946 47.2331 846(8) 838.3182 659.3538
947 47.2831 871(8) 866.6527 659.2103
948 47.3331 925(8) 908.9868 659.0668
949 47.3831 1002(8) 968.7035 658.9234
950 47.4331 1083(8) 1040.8197 658.7800
951 47.4831 1156(9) 1120.1948 658.6365
952 47.5331 1244(9) 1198.4208 658.4930
953 47.5831 1296(9) 1264.1487 658.3496
954 47.6331 1319(9) 1301.9529 658.2061
955 47.6831 1317(9) 1302.5701 658.0627
956 47.7331 1270(9) 1269.7709 657.9193
957 47.7831 1214(9) 1214.4048 657.7758
958 47.8331 1136(9) 1150.0793 657.6323
959 47.8831 1063(8) 1086.7576 657.4888
960 47.9331 1008(8) 1029.3558 657.3454
961 47.9831 940(8) 978.8154 657.2020
962 48.0331 895(8) 934.5796 657.0585
963 48.0831 873(8) 896.8789 656.9150
964 48.1331 854(8) 866.9526 656.7716
965 48.1831 852(8) 845.9178 656.6281
966 48.2331 840(7) 834.0472 656.4847
967 48.2831 815(7) 830.5895 656.3412
968 48.3331 839(7) 833.7125 656.1978
969 48.3831 848(8) 840.3800 656.0543
970 48.4331 844(8) 846.5038 655.9108
971 48.4831 835(7) 847.4534 655.7674
972 48.5331 842(7) 840.0444 655.6240
973 48.5831 815(7) 824.7991 655.4805
974 48.6331 790(7) 803.6012 655.3370
975 48.6831 757(7) 780.5090 655.1936
976 48.7331 749(7) 758.4366 655.0501
977 48.7831 724(7) 739.2557 654.9067
978 48.8331 708(7) 723.8860 654.7700
979 48.8831 700(7) 712.4891 654.6332
980 48.9331 705(7) 704.7516 654.4966
981 48.9831 697(7) 700.1738 654.3599
982 49.0331 698(7) 698.3286 654.2231
983 49.0831 685(7) 699.0569 654.0864
984 49.1331 691(7) 702.5897 653.9497
985 49.1831 706(7) 709.5873 653.8130
986 49.2331 724(7) 721.0779 653.6763
987 49.2831 744(7) 738.2664 653.5396
988 49.3331 761(7) 762.2127 653.4029
989 49.3831 812(7) 793.4042 653.2662
990 49.4331 842(7) 831.2889 653.1295
991 49.4831 879(8) 873.9857 652.9928
992 49.5331 927(8) 917.6611 652.8561
993 49.5831 989(8) 956.2784 652.7194
994 49.6331 1011(8) 981.8632 652.5827
995 49.6831 1016(8) 987.0838 652.4460
996 49.7331 993(8) 969.7614 652.3093
997 49.7831 961(8) 934.6547 652.1725
998 49.8331 900(8) 890.0925 652.0359
999 49.8831 846(8) 843.9582 651.8992
1000 49.9331 809(7) 801.4197 651.7625
1001 49.9831 763(7) 765.6573 651.6257
1002 50.0331 728(7) 737.7471 651.4891
1003 50.0831 716(7) 717.3356 651.3524
1004 50.1331 702(7) 703.2469 651.2156
1005 50.1831 684(7) 694.0140 651.0789
1006 50.2331 684(7) 688.2628 650.9422
1007 50.2831 680(7) 684.9028 650.8055
1008 50.3331 683(7) 682.9397 650.6688
1009 50.3831 677(7) 682.3743 650.5321
1010 50.4331 688(7) 682.7103 650.3903
1011 50.4831 681(7) 682.6844 650.2485
1012 50.5331 682(7) 684.6602 650.1067
1013 50.5831 692(7) 687.5281 649.9649
1014 50.6331 693(7) 691.3144 649.8231
1015 50.6831 689(7) 696.7334 649.6813
1016 50.7331 705(7) 704.2493 649.5395
1017 50.7831 721(7) 714.8886 649.3977
1018 50.8331 731(7) 730.1884 649.2559
1019 50.8831 750(7) 752.2132 649.1141
1020 50.9331 784(7) 783.2802 648.9723
1021 50.9831 826(7) 825.3054 648.8305
1022 51.0331 890(8) 878.9962 648.6887
1023 51.0831 948(8) 943.0928 648.5469
1024 51.1331 1028(8) 1015.5559 648.4051
1025 51.1831 1084(9) 1085.3582 648.2632
1026 51.2331 1123(9) 1143.2185 648.1215
1027 51.2831 1157(9) 1175.6138 647.9797
1028 51.3331 1155(9) 1172.4088 647.8378
1029 51.3831 1127(9) 1133.9841 647.6960
1030 51.4331 1080(8) 1071.1062 647.5543
1031 51.4831 981(8) 996.9312 647.4125
1032 51.5331 903(8) 924.7764 647.2706
1033 51.5831 835(7) 861.3326 647.1288
1034 51.6331 775(7) 810.5511 646.9871
1035 51.6831 751(7) 773.5907 646.8452
1036 51.7331 736(7) 749.8771 646.7034
1037 51.7831 726(7) 738.1353 646.5616
1038 51.8331 731(7) 736.9769 646.4199
1039 51.8831 743(7) 746.0355 646.2780
1040 51.9331 766(7) 764.6887 646.1362
1041 51.9831 807(7) 792.4377 645.9944
1042 52.0331 843(8) 828.1475 645.8527
1043 52.0831 874(8) 870.0945 645.7108
1044 52.1331 933(8) 912.9891 645.5690
1045 52.1831 956(8) 951.1039 645.4272
1046 52.2331 985(8) 976.1415 645.2854
1047 52.2831 1006(8) 980.4942 645.1436
1048 52.3331 979(8) 961.7804 645.0018
1049 52.3831 939(8) 925.5148 644.8600
1050 52.4331 889(8) 880.0978 644.7182
1051 52.4831 830(7) 833.3940 644.5764
1052 52.5331 791(7) 790.8175 644.4346
1053 52.5831 745(7) 755.3174 644.2928
1054 52.6331 735(7) 727.8382 644.1510
1055 52.6831 709(7) 707.8896 644.0092
1056 52.7331 707(7) 694.1911 643.8674
1057 52.7831 690(7) 685.2232 643.7256
1058 52.8331 689(7) 679.6035 643.5838
1059 52.8831 689(7) 676.2742 643.4420
1060 52.9331 679(7) 674.5441 643.3002
1061 52.9831 678(7) 674.0605 643.1584
1062 53.0331 682(7) 675.2227 643.4875
1063 53.0831 685(7) 677.7040 643.8167
1064 53.1331 684(7) 681.7856 644.1458
1065 53.1831 693(7) 687.7861 644.4749
1066 53.2331 690(7) 695.9329 644.8040
1067 53.2831 711(7) 706.2227 645.1331
1068 53.3331 733(7) 718.2874 645.4622
1069 53.3831 736(7) 731.2629 645.7913
1070 53.4331 747(7) 743.6664 646.1204
1071 53.4831 753(7) 752.8940 646.4496
1072 53.5331 761(7) 757.5969 646.7787
1073 53.5831 759(7) 756.0731 647.1078
1074 53.6331 749(7) 749.1577 647.4370
1075 53.6831 733(7) 739.1312 647.7661
1076 53.7331 721(7) 728.3864 648.0952
1077 53.7831 711(7) 718.7127 648.4243
1078 53.8331 701(7) 711.1982 648.7534
1079 53.8831 691(7) 706.3435 649.0825
1080 53.9331 692(7) 704.2245 649.4116
1081 53.9831 701(7) 704.6946 649.7407
1082 54.0331 690(7) 707.5943 650.0698
1083 54.0831 698(7) 714.9434 650.3990
1084 54.1331 709(7) 723.2856 650.7281
1085 54.1831 714(7) 735.6802 651.0572
1086 54.2331 741(7) 754.2322 651.3863
1087 54.2831 769(7) 782.2850 651.7155
1088 54.3331 815(7) 824.4819 652.0446
1089 54.3831 885(8) 886.3739 652.3737
1090 54.4331 973(8) 973.4434 652.7028
1091 54.4831 1100(9) 1089.4998 653.0319
1092 54.5331 1263(9) 1234.7590 653.3610
1093 54.5831 1432(10) 1403.8696 653.6901
1094 54.6331 1613(10) 1584.0938 654.0193
1095 54.6831 1784(11) 1753.3743 654.3484
1096 54.7331 1912(11) 1880.0170 654.6775
1097 54.7831 1951(11) 1930.1241 655.0066
1098 54.8331 1881(11) 1886.5447 655.3358
1099 54.8831 1725(11) 1762.2180 655.6649
1100 54.9331 1567(10) 1590.8844 655.9940
1101 54.9831 1377(10) 1406.9292 656.3231
1102 55.0331 1185(9) 1235.4573 656.6522
1103 55.0831 1048(8) 1090.4236 656.9813
1104 55.1331 944(8) 979.4717 657.3104
1105 55.1831 873(8) 901.7438 657.6395
1106 55.2331 831(7) 853.7301 657.9687
1107 55.2831 828(7) 830.8689 658.2978
1108 55.3331 824(7) 829.0535 658.6269
1109 55.3831 847(8) 845.0835 658.9561
1110 55.4331 897(8) 876.2796 659.2852
1111 55.4831 943(8) 919.6619 659.6143
1112 55.5331 1011(8) 971.0156 659.9434
1113 55.5831 1073(8) 1024.3513 660.2725
1114 55.6331 1122(9) 1069.6467 660.6016
1115 55.6831 1151(9) 1095.8379 660.9307
1116 55.7331 1134(9) 1093.7604 661.2598
1117 55.7831 1109(9) 1062.8287 661.5889
1118 55.8331 1044(8) 1011.5547 661.9181
1119 55.8831 967(8) 951.5416 662.2472
1120 55.9331 898(8) 892.3673 662.5763
1121 55.9831 837(7) 840.1665 662.9054
1122 56.0331 788(7) 797.5681 663.2346
1123 56.0831 752(7) 765.7801 663.5637
1124 56.1331 739(7) 743.3245 663.8928
1125 56.1831 720(7) 728.2913 664.2219
1126 56.2331 729(7) 718.6613 664.5510
1127 56.2831 709(7) 712.7064 664.8801
1128 56.3331 712(7) 710.4712 665.2092
1129 56.3831 720(7) 708.4651 665.5384
1130 56.4331 701(7) 707.4529 665.8675
1131 56.4831 698(7) 707.1334 666.1966
1132 56.5331 702(7) 707.2177 666.3925
1133 56.5831 710(7) 707.7710 666.5884
1134 56.6331 712(7) 708.7784 666.7844
1135 56.6831 711(7) 710.2601 666.9802
1136 56.7331 722(7) 712.2637 667.1761
1137 56.7831 717(7) 714.8637 667.3721
1138 56.8331 741(7) 718.1703 667.5680
1139 56.8831 738(7) 722.3493 667.7639
1140 56.9331 734(7) 727.6710 667.9598
1141 56.9831 740(7) 734.6054 668.1557
1142 57.0331 743(7) 743.9951 668.3516
1143 57.0831 741(7) 757.3252 668.5475
1144 57.1331 763(7) 777.0643 668.7435
1145 57.1831 779(7) 806.9884 668.9393
1146 57.2331 824(7) 852.6732 669.1353
1147 57.2831 875(8) 919.2943 669.3312
1148 57.3331 960(8) 1013.4609 669.5271
1149 57.3831 1078(8) 1138.9692 669.7230
1150 57.4331 1246(9) 1295.5742 669.9189
1151 57.4831 1457(10) 1476.6460 670.1148
1152 57.5331 1673(11) 1667.0537 670.3107
1153 57.5831 1848(11) 1841.1057 670.5067
1154 57.6331 1980(11) 1962.9331 670.7026
1155 57.6831 2024(12) 1997.2119 670.8985
1156 57.7331 1960(11) 1931.0421 671.0944
1157 57.7831 1826(11) 1785.0802 671.2903
1158 57.8331 1624(10) 1597.7339 671.4862
1159 57.8831 1430(10) 1404.5480 671.6821
1160 57.9331 1235(9) 1229.8506 671.8781
1161 57.9831 1089(9) 1086.7616 672.0739
1162 58.0331 994(8) 979.3014 672.2698
1163 58.0831 911(8) 905.0865 672.4658
1164 58.1331 872(8) 858.2294 672.6617
1165 58.1831 848(8) 831.7794 672.8576
1166 58.2331 827(7) 819.2857 673.0535
1167 58.2831 820(7) 815.2926 673.2494
1168 58.3331 816(7) 815.1794 673.4453
1169 58.3831 814(7) 814.9418 673.6412
1170 58.4331 816(7) 811.6090 673.8372
1171 58.4831 803(7) 802.4051 674.0330
1172 58.5331 793(7) 792.5767 674.2289
1173 58.5831 788(7) 782.2269 674.4249
1174 58.6331 775(7) 773.8857 674.6208
1175 58.6831 783(7) 769.9486 675.2109
1176 58.7331 793(7) 771.6883 675.8011
1177 58.7831 796(7) 780.4337 676.3913
1178 58.8331 812(7) 797.0607 676.9816
1179 58.8831 836(7) 821.7558 677.5717
1180 58.9331 855(8) 853.7201 678.1619
1181 58.9831 892(8) 890.8748 678.7521
1182 59.0331 926(8) 929.3075 679.3422
1183 59.0831 948(8) 963.2419 679.9324
1184 59.1331 958(8) 985.5542 680.5226
1185 59.1831 965(8) 991.1085 681.1128
1186 59.2331 967(8) 980.9847 681.7030
1187 59.2831 946(8) 962.4010 682.2932
1188 59.3331 916(8) 944.5449 682.8834
1189 59.3831 913(8) 934.9285 683.4736
1190 59.4331 918(8) 941.0511 684.0637
1191 59.4831 941(8) 966.7952 684.6539
1192 59.5331 993(8) 1014.6380 685.2441
1193 59.5831 1061(8) 1084.7477 685.8343
1194 59.6331 1167(9) 1175.1061 686.4245
1195 59.6831 1283(9) 1281.6931 687.0146
1196 59.7331 1421(10) 1397.0305 687.6049
1197 59.7831 1522(10) 1507.3240 688.1950
1198 59.8331 1601(10) 1590.8718 688.7852
1199 59.8831 1621(10) 1622.2920 689.3754
1200 59.9331 1597(10) 1587.0692 689.9656
1201 59.9831 1519(10) 1493.4988 690.5558
1202 60.0331 1390(10) 1366.3008 691.1459
1203 60.0831 1248(9) 1231.1157 691.7361
1204 60.1331 1110(9) 1106.4991 692.3264
1205 60.1831 996(8) 1003.0684 692.9165
1206 60.2331 912(8) 924.9962 693.5067
1207 60.2831 870(8) 871.9532 694.0969
1208 60.3331 838(7) 841.1834 694.6871
1209 60.3831 825(7) 829.2466 695.2773
1210 60.4331 826(7) 832.9902 695.8674
1211 60.4831 849(8) 849.7305 696.4576
1212 60.5331 880(8) 876.8386 697.0478
1213 60.5831 923(8) 911.0764 697.6380
1214 60.6331 959(8) 947.8507 698.2282
1215 60.6831 1002(8) 980.5787 698.8184
1216 60.7331 1019(8) 1000.9413 699.4086
1217 60.7831 1033(8) 1001.8830 699.9987
1218 60.8331 1016(8) 982.4818 700.5889
1219 60.8831 971(8) 948.7894 701.1791
1220 60.9331 915(8) 909.3171 701.7693
1221 60.9831 873(8) 871.1904 702.3595
1222 61.0331 835(7) 838.2952 702.9496
1223 61.0831 814(7) 812.5029 703.5399
1224 61.1331 805(7) 793.5110 704.1301
1225 61.1831 780(7) 779.7458 704.7202
1226 61.2331 767(7) 769.3580 705.3104
1227 61.2831 747(7) 761.0588 705.9006
1228 61.3331 749(7) 752.3604 706.4908
1229 61.3831 754(7) 746.9827 707.0810
1230 61.4331 739(7) 742.9530 707.6711
1231 61.4831 738(7) 740.3501 708.2614
1232 61.5331 742(7) 739.3255 708.8515
1233 61.5831 745(7) 741.3318 709.4417
1234 61.6331 742(7) 744.3536 710.0319
1235 61.6831 734(7) 750.0206 710.6221
1236 61.7331 739(7) 757.9828 710.4106
1237 61.7831 755(7) 769.2953 710.1991
1238 61.8331 771(7) 783.8217 709.9876
1239 61.8831 783(7) 800.7466 709.7761
1240 61.9331 809(7) 818.3965 709.5646
1241 61.9831 832(7) 834.0297 709.3532
1242 62.0331 832(7) 843.9277 709.1417
1243 62.0831 832(7) 845.2781 708.9302
1244 62.1331 831(7) 837.7484 708.7188
1245 62.1831 814(7) 824.2521 708.5073
1246 62.2331 806(7) 808.7011 708.2958
1247 62.2831 796(7) 794.1530 708.0843
1248 62.3331 784(7) 782.2776 707.8728
1249 62.3831 788(7) 773.4252 707.6613
1250 62.4331 766(7) 766.8573 707.4498
1251 62.4831 773(7) 761.2435 707.2383
1252 62.5331 771(7) 755.4799 707.0269
1253 62.5831 765(7) 749.2918 706.8154
1254 62.6331 754(7) 743.0543 706.6039
1255 62.6831 747(7) 737.2795 706.3925
1256 62.7331 736(7) 732.3604 706.1810
1257 62.7831 737(7) 728.1619 705.9695
1258 62.8331 723(7) 725.5345 705.7580
1259 62.8831 722(7) 724.1230 705.5465
1260 62.9331 719(7) 723.9226 705.3350
1261 62.9831 734(7) 726.1791 705.1235
1262 63.0331 735(7) 728.4207 704.9120
1263 63.0831 737(7) 731.7909 704.7006
1264 63.1331 735(7) 736.0923 704.4891
1265 63.1831 736(7) 740.9282 704.2776
1266 63.2331 762(7) 745.5108 704.0661
1267 63.2831 754(7) 749.1023 703.8547
1268 63.3331 760(7) 750.5187 703.6431
1269 63.3831 769(7) 749.2188 703.4316
1270 63.4331 766(7) 745.6376 703.2202
1271 63.4831 748(7) 739.5274 703.0087
1272 63.5331 744(7) 734.5786 702.7972
1273 63.5831 737(7) 730.1733 702.5858
1274 63.6331 730(7) 726.7117 702.3743
1275 63.6831 718(7) 724.3740 702.1628
1276 63.7331 729(7) 724.0358 702.9517
1277 63.7831 732(7) 725.5217 703.7405
1278 63.8331 729(7) 726.9412 704.5294
1279 63.8831 741(7) 729.1414 705.3183
1280 63.9331 732(7) 732.4754 706.1072
1281 63.9831 725(7) 736.7368 706.8961
1282 64.0331 730(7) 742.6252 707.6849
1283 64.0831 742(7) 750.7437 708.4738
1284 64.1331 757(7) 761.7178 709.2626
1285 64.1831 773(7) 776.0210 710.0515
1286 64.2331 782(7) 793.7400 710.8405
1287 64.2831 795(7) 814.3644 711.6293
1288 64.3331 813(7) 836.2139 712.4182
1289 64.3831 857(8) 858.3328 713.2070
1290 64.4331 852(8) 876.7277 713.9959
1291 64.4831 864(8) 889.8562 714.7849
1292 64.5331 866(8) 899.1997 715.5736
1293 64.5831 884(8) 910.4429 716.3625
1294 64.6331 901(8) 931.3441 717.1514
1295 64.6831 946(8) 969.2028 717.9403
1296 64.7331 991(8) 1029.0938 718.7292
1297 64.7831 1070(8) 1112.3796 719.5180
1298 64.8331 1196(9) 1215.5349 720.3069
1299 64.8831 1345(9) 1328.9663 721.0958
1300 64.9331 1462(10) 1434.6086 721.8846
1301 64.9831 1545(10) 1508.3718 722.6736
1302 65.0331 1573(10) 1526.3208 723.4624
1303 65.0831 1519(10) 1480.5830 724.2513
1304 65.1331 1428(10) 1386.0491 725.0401
1305 65.1831 1306(9) 1268.2704 725.8290
1306 65.2331 1176(9) 1149.6509 726.6180
1307 65.2831 1050(8) 1044.7196 727.4067
1308 65.3331 959(8) 960.5563 728.1957
1309 65.3831 913(8) 898.4312 728.9845
1310 65.4331 868(8) 855.8911 729.7734
1311 65.4831 837(7) 828.7294 730.5623
1312 65.5331 824(7) 812.5647 731.3511
1313 65.5831 819(7) 803.7574 732.1401
1314 65.6331 806(7) 799.5554 732.9289
1315 65.6831 805(7) 798.7487 733.7178
1316 65.7331 800(7) 801.2659 734.5067
1317 65.7831 801(7) 805.1429 735.0738
1318 65.8331 812(7) 812.0881 735.6410
1319 65.8831 834(7) 823.5845 736.2081
1320 65.9331 847(8) 842.1361 736.7753
1321 65.9831 878(8) 871.3027 737.3424
1322 66.0331 925(8) 915.3276 737.9095
1323 66.0831 981(8) 978.4607 738.4767
1324 66.1331 1067(8) 1063.2097 739.0438
1325 66.1831 1148(9) 1168.8844 739.6110
1326 66.2331 1254(9) 1289.7607 740.1781
1327 66.2831 1363(10) 1413.5759 740.7452
1328 66.3331 1467(10) 1519.7434 741.3124
1329 66.3831 1532(10) 1581.9827 741.8795
1330 66.4331 1586(10) 1579.6169 742.4467
1331 66.4831 1503(10) 1513.5941 743.0138
1332 66.5331 1426(10) 1406.1493 743.5809
1333 66.5831 1312(9) 1284.6721 744.1481
1334 66.6331 1178(9) 1170.5781 744.7151
1335 66.6831 1100(9) 1077.1509 745.2823
1336 66.7331 1022(8) 1011.0960 745.8495
1337 66.7831 981(8) 974.5709 746.4166
1338 66.8331 988(8) 967.4727 746.9838
1339 66.8831 986(8) 988.4461 747.5508
1340 66.9331 1021(8) 1036.4525 748.1180
1341 66.9831 1086(9) 1109.2850 748.6852
1342 67.0331 1152(9) 1202.5469 749.2523
1343 67.0831 1261(9) 1308.0989 749.8195
1344 67.1331 1358(10) 1412.6265 750.3866
1345 67.1831 1447(10) 1497.3833 750.9537
1346 67.2331 1531(10) 1543.4895 751.5209
1347 67.2831 1531(10) 1537.1984 752.0880
1348 67.3331 1498(10) 1485.8625 752.6552
1349 67.3831 1443(10) 1406.0042 753.2223
1350 67.4331 1348(9) 1316.1321 753.7894
1351 67.4831 1255(9) 1233.1093 754.3566
1352 67.5331 1180(9) 1168.9958 754.9237
1353 67.5831 1139(9) 1128.8918 755.4909
1354 67.6331 1122(9) 1111.6141 756.0580
1355 67.6831 1121(9) 1109.2880 756.6251
1356 67.7331 1123(9) 1111.3783 757.1923
1357 67.7831 1126(9) 1106.2632 757.7594
1358 67.8331 1086(9) 1087.5635 758.3266
1359 67.8831 1063(8) 1057.9088 758.8937
1360 67.9331 1048(8) 1025.5474 759.4609
1361 67.9831 1016(8) 998.6726 760.0280
1362 68.0331 992(8) 983.4653 760.5951
1363 68.0831 989(8) 982.3547 761.1623
1364 68.1331 997(8) 994.7119 761.7294
1365 68.1831 1025(8) 1016.7291 762.2966
1366 68.2331 1054(8) 1041.5994 762.8637
1367 68.2831 1060(8) 1060.1284 763.4308
1368 68.3331 1080(8) 1063.5248 763.9980
1369 68.3831 1067(8) 1048.6676 764.5651
1370 68.4331 1053(8) 1020.2231 765.1323
1371 68.4831 1007(8) 986.4719 765.6994
1372 68.5331 967(8) 953.5781 766.2665
1373 68.5831 928(8) 928.8564 766.8337
1374 68.6331 924(8) 914.0557 767.4008
1375 68.6831 905(8) 910.7839 767.9680
1376 68.7331 910(8) 920.1884 768.5352
1377 68.7831 913(8) 943.7234 769.1022
1378 68.8331 945(8) 983.1963 769.6694
1379 68.8831 1006(8) 1039.6132 770.2365
1380 68.9331 1080(8) 1111.6200 770.8036
1381 68.9831 1160(9) 1194.4795 771.3708
1382 69.0331 1255(9) 1276.9224 771.9379
1383 69.0831 1320(9) 1343.2198 772.5051
1384 69.1331 1354(10) 1374.1805 773.0722
1385 69.1831 1359(10) 1358.1680 773.6393
1386 69.2331 1304(9) 1301.5676 774.2065
1387 69.2831 1228(9) 1221.6870 774.7736
1388 69.3331 1162(9) 1138.0875 775.3408
1389 69.3831 1097(9) 1064.1422 775.9079
1390 69.4331 1034(8) 1006.9271 776.4750
1391 69.4831 988(8) 968.2733 777.0422
1392 69.5331 954(8) 946.0735 777.6093
1393 69.5831 958(8) 935.6967 778.1765
1394 69.6331 937(8) 931.3912 778.7436
1395 69.6831 943(8) 927.7736 779.3108
1396 69.7331 926(8) 921.8782 779.8779
1397 69.7831 915(8) 914.1417 780.4450
1398 69.8331 902(8) 907.0420 781.0122
1399 69.8831 894(8) 902.0396 781.5793
1400 69.9331 896(8) 902.5342 781.0728
1401 69.9831 913(8) 909.5640 780.5664
1402 70.0331 926(8) 923.6345 780.0601
1403 70.0831 952(8) 944.8376 779.5536
1404 70.1331 963(8) 973.1923 779.0472
1405 70.1831 1007(8) 1009.1452 778.5408
1406 70.2331 1066(8) 1054.6085 778.0344
1407 70.2831 1109(9) 1114.2188 777.5280
1408 70.3331 1174(9) 1195.5846 777.0215
1409 70.3831 1271(9) 1300.0627 776.5152
1410 70.4331 1394(10) 1426.7654 776.0087
1411 70.4831 1524(10) 1564.8296 775.5023
1412 70.5331 1637(10) 1692.9425 774.9960
1413 70.5831 1760(11) 1780.5658 774.4895
1414 70.6331 1796(11) 1799.4172 773.9832
1415 70.6831 1773(11) 1745.0271 773.4767
1416 70.7331 1679(11) 1640.6333 772.9703
1417 70.7831 1560(10) 1521.6160 772.4639
1418 70.8331 1436(10) 1412.4296 771.9575
1419 70.8831 1318(9) 1326.3994 771.4511
1420 70.9331 1254(9) 1263.8809 770.9447
1421 70.9831 1194(9) 1215.9424 770.4382
1422 71.0331 1152(9) 1170.0485 769.9319
1423 71.0831 1118(9) 1118.6909 769.4254
1424 71.1331 1071(8) 1062.9445 768.9191
1425 71.1831 1025(8) 1008.0552 768.4126
1426 71.2331 964(8) 958.4288 767.9062
1427 71.2831 917(8) 917.6631 767.3998
1428 71.3331 890(8) 886.1652 766.8934
1429 71.3831 852(8) 863.2703 766.3870
1430 71.4331 846(8) 847.0217 765.8806
1431 71.4831 833(7) 835.6507 765.3741
1432 71.5331 835(7) 827.6788 764.8678
1433 71.5831 834(7) 822.1246 764.3613
1434 71.6331 814(7) 818.4036 763.8550
1435 71.6831 816(7) 816.8161 763.9423
1436 71.7331 831(7) 816.7195 764.0296
1437 71.7831 818(7) 817.9489 764.1169
1438 71.8331 833(7) 821.7583 764.2042
1439 71.8831 832(7) 828.7150 764.2915
1440 71.9331 825(7) 840.2668 764.3788
1441 71.9831 842(7) 858.3125 764.4661
1442 72.0331 886(8) 884.9470 764.5534
1443 72.0831 917(8) 922.0148 764.6407
1444 72.1331 975(8) 970.4843 764.7280
1445 72.1831 1024(8) 1030.0709 764.8154
1446 72.2331 1111(9) 1097.4868 764.9026
1447 72.2831 1183(9) 1166.8625 764.9900
1448 72.3331 1236(9) 1229.1039 765.0773
1449 72.3831 1287(9) 1276.2068 765.1646
1450 72.4331 1311(9) 1306.9919 765.2519
1451 72.4831 1312(9) 1325.3013 765.3392
1452 72.5331 1309(9) 1332.1926 765.4265
1453 72.5831 1309(9) 1321.1980 765.5138
1454 72.6331 1270(9) 1286.4155 765.6011
1455 72.6831 1234(9) 1227.0542 765.6884
1456 72.7331 1177(9) 1153.2589 765.7758
1457 72.7831 1111(9) 1077.7512 765.8630
1458 72.8331 1027(8) 1010.9199 765.9503
1459 72.8831 969(8) 955.3516 766.0377
1460 72.9331 920(8) 913.6267 766.1249
1461 72.9831 891(8) 885.0966 766.2123
1462 73.0331 862(8) 867.7576 766.2996
1463 73.0831 861(8) 860.1370 766.3868
1464 73.1331 846(8) 860.3002 766.4742
1465 73.1831 855(8) 869.1798 766.5615
1466 73.2331 871(8) 888.7354 766.6488
1467 73.2831 883(8) 922.6677 766.7361
1468 73.3331 924(8) 975.6193 766.8234
1469 73.3831 1011(8) 1051.7269 766.9107
1470 73.4331 1110(9) 1152.7174 766.9980
1471 73.4831 1239(9) 1275.6714 767.0853
1472 73.5331 1384(10) 1410.9470 767.1726
1473 73.5831 1503(10) 1540.2427 767.2599
1474 73.6331 1609(10) 1635.9706 767.3472
1475 73.6831 1652(10) 1669.0156 767.4346
1476 73.7331 1604(10) 1628.4138 767.5219
1477 73.7831 1516(10) 1530.3511 767.6091
1478 73.8331 1398(10) 1404.5660 767.6965
1479 73.8831 1295(9) 1276.1158 767.7838
1480 73.9331 1201(9) 1159.8986 767.8711
1481 73.9831 1116(9) 1063.1372 767.9584
1482 74.0331 1048(8) 985.6908 768.0457
1483 74.0831 990(8) 929.5007 768.1330
1484 74.1331 938(8) 889.8790 768.2203
1485 74.1831 899(8) 862.9943 768.3076
1486 74.2331 888(8) 845.4889 768.3949
1487 74.2831 856(8) 834.8694 768.4822
1488 74.3331 844(8) 829.5015 768.5695
1489 74.3831 850(8) 828.4227 768.6568
1490 74.4331 854(8) 830.6570 768.7441
1491 74.4831 848(8) 836.5483 768.8314
1492 74.5331 861(8) 845.0043 768.9188
1493 74.5831 870(8) 854.9013 769.0060
1494 74.6331 878(8) 864.4338 769.0934
1495 74.6831 881(8) 871.0897 769.1807
1496 74.7331 873(8) 872.4052 769.2680
1497 74.7831 882(8) 868.7036 769.3553
1498 74.8331 864(8) 859.6226 769.4426
1499 74.8831 861(8) 848.9542 769.5299
1500 74.9331 855(8) 839.0784 769.6172
1501 74.9831 841(7) 831.6800 769.7045
1502 75.0331 822(7) 828.7547 769.7918
1503 75.0831 828(7) 829.1454 769.6334
1504 75.1331 834(7) 834.6053 769.4750
1505 75.1831 840(7) 845.7001 769.3166
1506 75.2331 859(8) 862.7273 769.1581
1507 75.2831 867(8) 885.3755 768.9998
1508 75.3331 890(8) 912.3282 768.8414
1509 75.3831 915(8) 940.8163 768.6830
1510 75.4331 935(8) 966.2974 768.5245
1511 75.4831 948(8) 982.9005 768.3661
1512 75.5331 961(8) 986.3247 768.2077
1513 75.5831 965(8) 977.8048 768.0493
1514 75.6331 960(8) 964.0088 767.8909
1515 75.6831 948(8) 953.4848 767.7325
1516 75.7331 954(8) 954.0305 767.5741
1517 75.7831 971(8) 972.3220 767.4157
1518 75.8331 1018(8) 1015.0764 767.2573
1519 75.8831 1076(8) 1085.4897 767.0989
1520 75.9331 1149(9) 1183.8700 766.9404
1521 75.9831 1252(9) 1305.6006 766.7820
1522 76.0331 1375(10) 1438.8472 766.6237
1523 76.0831 1507(10) 1565.1812 766.4652
1524 76.1331 1605(10) 1656.9196 766.3068
1525 76.1831 1650(10) 1690.8700 766.1484
1526 76.2331 1670(11) 1664.5354 765.9900
1527 76.2831 1607(10) 1595.7803 765.8316
1528 76.3331 1520(10) 1505.6710 765.6732
1529 76.3831 1443(10) 1407.4553 765.5148
1530 76.4331 1336(9) 1306.7305 765.3564
1531 76.4831 1228(9) 1207.6199 765.1979
1532 76.5331 1143(9) 1116.2917 765.0396
1533 76.5831 1067(8) 1038.3914 764.8812
1534 76.6331 1001(8) 976.7080 764.7228
1535 76.6831 951(8) 931.4308 764.5643
1536 76.7331 920(8) 901.2988 764.4059
1537 76.7831 906(8) 884.3354 764.2475
1538 76.8331 894(8) 878.4040 764.0891
1539 76.8831 882(8) 881.6272 763.9307
1540 76.9331 890(8) 892.5007 763.7723
1541 76.9831 905(8) 909.6456 763.6139
1542 77.0331 908(8) 931.3734 763.4555
1543 77.0831 943(8) 954.5898 763.2971
1544 77.1331 956(8) 980.4974 763.1387
1545 77.1831 975(8) 1006.5702 762.9802
1546 77.2331 1003(8) 1029.8730 762.8218
1547 77.2831 1030(8) 1044.6580 762.6635
1548 77.3331 1039(8) 1044.2998 762.5050
1549 77.3831 1026(8) 1026.9546 762.3466
1550 77.4331 997(8) 997.5721 762.1882
1551 77.4831 957(8) 964.3987 762.0298
1552 77.5331 946(8) 934.6426 761.8714
1553 77.5831 913(8) 913.4696 761.7130
1554 77.6331 904(8) 904.6356 761.5546
1555 77.6831 903(8) 911.2849 761.3962
1556 77.7331 935(8) 936.5771 761.2377
1557 77.7831 972(8) 983.7524 761.0793
1558 77.8331 1036(8) 1055.5051 760.9210
1559 77.8831 1139(9) 1152.9712 760.7626
1560 77.9331 1261(9) 1272.8785 760.6041
1561 77.9831 1392(10) 1407.5366 760.4457
1562 78.0331 1539(10) 1541.4668 760.2873
1563 78.0831 1653(10) 1652.2688 760.1289
1564 78.1331 1704(11) 1720.1677 759.9705
1565 78.1831 1730(11) 1743.0243 759.8121
1566 78.2331 1715(11) 1733.4946 759.6537
1567 78.2831 1681(11) 1701.7280 759.4953
1568 78.3331 1649(10) 1645.5693 759.3369
1569 78.3831 1581(10) 1557.8337 759.1785
1570 78.4331 1487(10) 1441.5054 759.0201
1571 78.4831 1361(10) 1312.6050 758.8616
1572 78.5331 1225(9) 1188.9250 758.7032
1573 78.5831 1123(9) 1082.3032 758.5448
1574 78.6331 1029(8) 998.3033 758.3864
1575 78.6831 962(8) 937.6693 758.2280
1576 78.7331 916(8) 897.9891 758.0696
1577 78.7831 878(8) 875.0989 757.9112
1578 78.8331 860(8) 864.2765 757.7528
1579 78.8831 863(8) 860.6993 757.5944
1580 78.9331 861(8) 860.6022 757.4360
1581 78.9831 860(8) 859.7683 757.2775
1582 79.0331 841(7) 855.2220 757.1191
1583 79.0831 831(7) 846.2261 756.9608
1584 79.1331 813(7) 834.2662 756.8024
1585 79.1831 805(7) 822.2709 756.6439
1586 79.2331 794(7) 810.3622 756.4855
1587 79.2831 790(7) 800.2482 756.3271
1588 79.3331 777(7) 792.2546 756.1687
1589 79.3831 774(7) 786.4696 756.2091
1590 79.4331 773(7) 782.5634 756.2495
1591 79.4831 770(7) 779.6553 756.2899
1592 79.5331 762(7) 776.4572 756.3303
1593 79.5831 760(7) 774.9716 756.3707
1594 79.6331 760(7) 773.8455 756.4111
1595 79.6831 752(7) 773.1108 756.4515
1596 79.7331 763(7) 772.4226 756.4919
1597 79.7831 761(7) 771.5303 756.5323
1598 79.8331 774(7) 771.1600 756.5728
1599 79.8831 783(7) 770.9528 756.6132
1600 79.9331 784(7) 770.9314 756.6536
1601 79.9831 816(7) 771.1219 756.6940
1602 80.0331 825(7) 771.5409 756.7343
1603 80.0831 845(8) 772.1821 756.7747
1604 80.1331 855(8) 773.0013 756.8151
1605 80.1831 845(8) 774.4374 756.8555
1606 80.2331 823(7) 775.2870 756.8959
1607 80.2831 808(7) 775.8821 756.9363
1608 80.3331 787(7) 776.1159 756.9767
1609 80.3831 780(7) 776.0658 757.0172
1610 80.4331 774(7) 775.8610 757.0576
1611 80.4831 769(7) 775.8990 757.0980
1612 80.5331 768(7) 776.2916 757.1384
1613 80.5831 756(7) 777.2382 757.1788
1614 80.6331 749(7) 779.0081 757.2192
1615 80.6831 757(7) 781.2391 756.7842
1616 80.7331 761(7) 785.7802 756.3491
1617 80.7831 761(7) 793.3437 755.9142
1618 80.8331 780(7) 805.2462 755.4792
1619 80.8831 802(7) 822.7972 755.0442
1620 80.9331 815(7) 846.8482 754.6092
1621 80.9831 856(8) 877.1904 754.1742
1622 81.0331 910(8) 911.9692 753.7393
1623 81.0831 942(8) 947.1287 753.3042
1624 81.1331 984(8) 975.9843 752.8693
1625 81.1831 978(8) 990.4242 752.4343
1626 81.2331 959(8) 985.4576 751.9992
1627 81.2831 957(8) 963.5660 751.5643
1628 81.3331 919(8) 932.3062 751.1293
1629 81.3831 887(8) 898.9328 750.6943
1630 81.4331 883(8) 868.0455 750.2593
1631 81.4831 853(8) 840.9368 749.8243
1632 81.5331 822(7) 820.5060 749.3893
1633 81.5831 802(7) 805.6003 748.9543
1634 81.6331 792(7) 795.4755 748.5193
1635 81.6831 798(7) 789.1375 748.0844
1636 81.7331 797(7) 785.4818 747.6493
1637 81.7831 799(7) 784.3113 747.2144
1638 81.8331 787(7) 785.0787 746.7794
1639 81.8831 786(7) 787.7775 746.3444
1640 81.9331 793(7) 793.0013 745.9094
1641 81.9831 789(7) 801.9901 745.4744
1642 82.0331 810(7) 816.8092 745.0394
1643 82.0831 833(7) 840.3353 744.6044
1644 82.1331 860(8) 875.8525 744.1694
1645 82.1831 910(8) 926.2357 743.7344
1646 82.2331 972(8) 992.6941 743.2994
1647 82.2831 1070(8) 1073.4221 742.8644
1648 82.3331 1173(9) 1162.3040 742.4294
1649 82.3831 1273(9) 1247.4045 741.9944
1650 82.4331 1339(9) 1311.5947 741.5594
1651 82.4831 1364(10) 1338.4475 741.1245
1652 82.5331 1332(9) 1325.0577 740.6895
1653 82.5831 1296(9) 1284.2844 740.2545
1654 82.6331 1221(9) 1232.7404 739.8195
1655 82.6831 1183(9) 1181.0154 739.3845
1656 82.7331 1147(9) 1133.3528 738.9495
1657 82.7831 1095(9) 1091.9141 738.5145
1658 82.8331 1087(9) 1058.6908 738.0795
1659 82.8831 1065(8) 1033.5095 737.6445
1660 82.9331 1032(8) 1012.7814 737.2095
1661 82.9831 1000(8) 991.7508 736.7745
1662 83.0331 991(8) 968.9717 736.3396
1663 83.0831 971(8) 948.2745 735.9045
1664 83.1331 952(8) 935.5872 735.4696
1665 83.1831 941(8) 936.0599 735.0346
1666 83.2331 933(8) 952.2897 734.5995
1667 83.2831 968(8) 983.6526 734.1646
1668 83.3331 1013(8) 1025.7483 733.7296
1669 83.3831 1055(8) 1069.8588 733.2946
1670 83.4331 1090(9) 1103.0571 732.8596
1671 83.4831 1107(9) 1111.6835 732.4246
1672 83.5331 1088(9) 1089.2915 731.9897
1673 83.5831 1048(8) 1042.5455 731.5546
1674 83.6331 992(8) 984.4630 731.1197
1675 83.6831 922(8) 926.4871 730.6847
1676 83.7331 871(8) 875.8123 730.2496
1677 83.7831 827(7) 835.7031 729.8147
1678 83.8331 804(7) 806.4359 729.3797
1679 83.8831 798(7) 786.4713 728.9447
1680 83.9331 774(7) 773.5152 728.5097
1681 83.9831 775(7) 765.3505 728.0747
1682 84.0331 758(7) 760.2341 727.6398
1683 84.0831 762(7) 756.9857 727.2047
1684 84.1331 758(7) 754.8982 726.7698
1685 84.1831 757(7) 753.5901 726.3348
1686 84.2331 754(7) 752.8862 725.8997
1687 84.2831 745(7) 752.7402 725.4648
1688 84.3331 759(7) 753.3985 725.2188
1689 84.3831 754(7) 754.9403 724.9728
1690 84.4331 762(7) 757.6039 724.7267
1691 84.4831 777(7) 762.2584 724.4807
1692 84.5331 783(7) 769.7699 724.2347
1693 84.5831 793(7) 782.7544 723.9887
1694 84.6331 814(7) 803.3494 723.7427
1695 84.6831 825(7) 834.1879 723.4966
1696 84.7331 869(8) 877.2224 723.2506
1697 84.7831 917(8) 932.5972 723.0046
1698 84.8331 969(8) 997.6073 722.7586
1699 84.8831 1020(8) 1065.6720 722.5126
1700 84.9331 1075(8) 1124.2943 722.2666
1701 84.9831 1115(9) 1158.0955 722.0206
1702 85.0331 1137(9) 1155.0325 721.7745
1703 85.0831 1108(9) 1116.3209 721.5286
1704 85.1331 1059(8) 1054.9696 721.2825
1705 85.1831 997(8) 985.9308 721.0365
1706 85.2331 914(8) 920.7986 720.7905
1707 85.2831 874(8) 865.6415 720.5445
1708 85.3331 831(7) 823.2108 720.2985
1709 85.3831 788(7) 792.9589 720.0525
1710 85.4331 784(7) 772.6435 719.8065
1711 85.4831 760(7) 759.5562 719.5604
1712 85.5331 761(7) 751.2678 719.3144
1713 85.5831 754(7) 745.9558 719.0684
1714 85.6331 745(7) 742.4427 718.8224
1715 85.6831 743(7) 739.9817 718.5764
1716 85.7331 734(7) 738.2034 718.3303
1717 85.7831 728(7) 736.9215 718.0844
1718 85.8331 728(7) 735.3312 717.8383
1719 85.8831 744(7) 735.1857 717.7935
1720 85.9331 736(7) 735.6472 717.7486
1721 85.9831 740(7) 736.9410 717.7037
1722 86.0331 739(7) 739.3661 717.6589
1723 86.0831 738(7) 743.0197 717.6141
1724 86.1331 746(7) 748.5738 717.5692
1725 86.1831 758(7) 755.8286 717.5244
1726 86.2331 765(7) 764.4874 717.4795
1727 86.2831 768(7) 773.8392 717.4346
1728 86.3331 778(7) 782.4945 717.3898
1729 86.3831 788(7) 789.4931 717.3450
1730 86.4331 790(7) 793.9941 717.3001
1731 86.4831 806(7) 797.0788 717.2552
1732 86.5331 814(7) 800.8535 717.2104
1733 86.5831 806(7) 806.9066 717.1655
1734 86.6331 826(7) 815.4170 717.1207
1735 86.6831 840(7) 824.8763 717.0758
1736 86.7331 841(7) 832.4609 717.0310
1737 86.7831 832(7) 833.6102 716.9861
1738 86.8331 822(7) 826.1458 716.9413
1739 86.8831 825(7) 812.6611 716.8964
1740 86.9331 801(7) 796.1478 716.8516
1741 86.9831 771(7) 779.8512 716.8067
1742 87.0331 778(7) 765.7623 716.7619
1743 87.0831 758(7) 754.8981 716.7170
1744 87.1331 747(7) 747.4482 716.6722
1745 87.1831 739(7) 743.1320 716.6273
1746 87.2331 735(7) 741.5406 716.5825
1747 87.2831 742(7) 742.3771 716.5376
1748 87.3331 750(7) 745.5598 716.4927
1749 87.3831 739(7) 751.1724 716.4479
1750 87.4331 761(7) 759.3021 716.4031
1751 87.4831 776(7) 769.8186 716.3582
1752 87.5331 778(7) 782.1594 716.3134
1753 87.5831 795(7) 795.1536 716.2685
1754 87.6331 802(7) 807.0063 716.2236
1755 87.6831 833(7) 815.9706 716.1788
1756 87.7331 833(7) 821.6755 716.1339
1757 87.7831 826(7) 825.6981 716.0891
1758 87.8331 834(7) 830.8371 716.0443
1759 87.8831 849(8) 840.1931 715.9994
1760 87.9331 845(8) 856.1087 715.9545
1761 87.9831 878(8) 879.0978 715.9097
1762 88.0331 911(8) 907.2599 715.8648
1763 88.0831 931(8) 936.0511 715.8199
1764 88.1331 948(8) 958.6807 715.7751
1765 88.1831 973(8) 969.0327 715.7303
1766 88.2331 975(8) 966.8137 715.6854
1767 88.2831 959(8) 957.8763 715.6406
1768 88.3331 944(8) 949.2090 715.5957
1769 88.3831 938(8) 946.4947 715.5508
1770 88.4331 940(8) 949.1013 715.5060
1771 88.4831 929(8) 952.5931 715.4612
1772 88.5331 942(8) 949.7271 715.4163
1773 88.5831 928(8) 934.8029 715.3715
1774 88.6331 914(8) 908.4047 715.3266
1775 88.6831 886(8) 876.0600 715.2817
1776 88.7331 850(8) 843.6951 715.2369
1777 88.7831 828(7) 815.2440 715.1921
1778 88.8331 790(7) 792.5231 715.1472
1779 88.8831 775(7) 775.5872 715.1024
1780 88.9331 773(7) 763.3415 715.0575
1781 88.9831 760(7) 754.3994 715.0126
1782 89.0331 750(7) 747.7065 714.9678
1783 89.0831 730(7) 742.6266 714.9229
1784 89.1331 743(7) 738.7832 714.8781
1785 89.1831 734(7) 735.9408 714.8333
1786 89.2331 737(7) 733.9450 714.7884
1787 89.2831 724(7) 732.6791 714.7435
1788 89.3331 728(7) 731.7396 714.3882
1789 89.3831 729(7) 731.3833 714.0330
1790 89.4331 738(7) 731.6298 713.6778
1791 89.4831 742(7) 732.6260 713.3225
1792 89.5331 755(7) 734.7219 712.9673
1793 89.5831 750(7) 738.5598 712.6120
1794 89.6331 752(7) 745.1368 712.2568
1795 89.6831 772(7) 755.7809 711.9016
1796 89.7331 782(7) 771.8640 711.5463
1797 89.7831 799(7) 794.6892 711.1910
1798 89.8331 803(7) 824.4618 710.8358
1799 89.8831 838(7) 859.9481 710.4805
1800 89.9331 872(8) 897.8265 710.1253
1801 89.9831 904(8) 932.1049 709.7700
1802 90.0331 917(8) 954.4636 709.4148
1803 90.0831 955(8) 957.6695 709.0595
1804 90.1331 939(8) 941.1506 708.7043
1805 90.1831 907(8) 911.3354 708.3491
1806 90.2331 878(8) 876.4216 707.9938
1807 90.2831 835(7) 842.0549 707.6385
1808 90.3331 806(7) 811.3237 707.2833
1809 90.3831 785(7) 785.5665 706.9280
1810 90.4331 766(7) 765.1724 706.5728
1811 90.4831 768(7) 749.8157 706.2175
1812 90.5331 743(7) 738.6732 705.8623
1813 90.5831 727(7) 730.7757 705.5070
1814 90.6331 715(7) 725.2548 705.1519
1815 90.6831 725(7) 721.4141 704.7966
1816 90.7331 705(7) 718.9846 704.4413
1817 90.7831 708(7) 717.6571 704.6447
1818 90.8331 718(7) 716.8669 704.8481
1819 90.8831 722(7) 716.4619 705.0516
1820 90.9331 719(7) 716.3685 705.2550
1821 90.9831 719(7) 716.5856 705.4584
1822 91.0331 718(7) 717.1131 705.6619
1823 91.0831 723(7) 718.2878 705.8653
1824 91.1331 735(7) 720.2920 706.0687
1825 91.1831 733(7) 723.6319 706.2722
1826 91.2331 733(7) 728.7711 706.4756
1827 91.2831 737(7) 736.1656 706.6790
1828 91.3331 758(7) 746.0369 706.8824
1829 91.3831 771(7) 758.1413 707.0859
1830 91.4331 787(7) 771.5648 707.2893
1831 91.4831 796(7) 784.5077 707.4928
1832 91.5331 802(7) 793.9225 707.6962
1833 91.5831 806(7) 797.4667 707.8997
1834 91.6331 799(7) 793.5839 708.1030
1835 91.6831 787(7) 783.7958 708.3065
1836 91.7331 773(7) 771.2741 708.5099
1837 91.7831 750(7) 758.8176 708.7134
1838 91.8331 739(7) 748.2085 708.9168
1839 91.8831 731(7) 739.9720 709.1202
1840 91.9331 738(7) 734.7254 709.3237
1841 91.9831 731(7) 731.6902 709.5271
1842 92.0331 734(7) 729.9633 709.7305
1843 92.0831 729(7) 728.7084 709.9340
1844 92.1331 729(7) 727.3268 710.1374
1845 92.1831 736(7) 725.6773 710.3408
1846 92.2331 730(7) 724.2147 710.5443
1847 92.2831 716(7) 722.5771 710.7477
1848 92.3331 710(7) 721.2363 710.9511
1849 92.3831 711(7) 720.2528 711.1545
1850 92.4331 716(7) 719.6353 711.3580
1851 92.4831 728(7) 719.3461 711.5614
1852 92.5331 725(7) 719.3268 711.7648
1853 92.5831 711(7) 719.5204 711.9683
1854 92.6331 722(7) 719.8842 712.1717
1855 92.6831 717(7) 720.3947 712.3751
1856 92.7331 724(7) 721.0490 712.5786
1857 92.7831 727(7) 721.8662 712.7820
1858 92.8331 731(7) 722.8975 712.9855
1859 92.8831 737(7) 724.2554 713.1888
1860 92.9331 734(7) 726.1094 713.3923
1861 92.9831 737(7) 729.1965 713.5958
1862 93.0331 747(7) 733.2322 713.7992
1863 93.0831 747(7) 739.3102 714.0026
1864 93.1331 770(7) 748.2642 714.2061
1865 93.1831 761(7) 760.8954 714.4095
1866 93.2331 776(7) 777.6887 714.6129
1867 93.2831 783(7) 798.4695 714.8163
1868 93.3331 809(7) 822.0609 715.0198
1869 93.3831 818(7) 845.8436 715.2232
1870 93.4331 848(8) 865.3893 715.4266
1871 93.4831 859(8) 876.8481 715.6301
1872 93.5331 848(8) 877.4528 715.8335
1873 93.5831 841(7) 868.3831 716.0369
1874 93.6331 842(7) 853.1768 716.2404
1875 93.6831 832(7) 836.2947 716.4438
1876 93.7331 826(7) 822.3464 716.6472
1877 93.7831 808(7) 814.8385 716.8506
1878 93.8331 813(7) 815.7284 717.0541
1879 93.8831 818(7) 825.2667 717.2575
1880 93.9331 841(7) 842.0018 717.4609
1881 93.9831 862(8) 862.7449 717.6644
1882 94.0331 878(8) 882.4943 717.8678
1883 94.0831 890(8) 895.4711 718.0713
1884 94.1331 891(8) 895.0601 718.2747
1885 94.1831 865(8) 881.1281 718.4781
1886 94.2331 841(7) 858.0143 718.6816
1887 94.2831 817(7) 831.5425 718.8850
1888 94.3331 800(7) 806.2413 719.0884
1889 94.3831 774(7) 784.8019 719.2919
1890 94.4331 760(7) 768.3237 719.4953
1891 94.4831 753(7) 756.7743 719.6987
1892 94.5331 755(7) 749.4655 719.9022
1893 94.5831 758(7) 745.4979 720.1056
1894 94.6331 751(7) 744.0698 720.3090
1895 94.6831 752(7) 744.5911 720.5125
1896 94.7331 751(7) 746.6612 720.7159
1897 94.7831 749(7) 749.9681 720.9193
1898 94.8331 758(7) 754.4725 721.4192
1899 94.8831 756(7) 759.4179 721.9190
1900 94.9331 768(7) 764.1693 722.4189
1901 94.9831 776(7) 768.0205 722.9187
1902 95.0331 783(7) 770.7361 723.4185
1903 95.0831 782(7) 772.9277 723.9184
1904 95.1331 789(7) 775.9833 724.4182
1905 95.1831 789(7) 781.2938 724.9181
1906 95.2331 806(7) 790.2772 725.4180
1907 95.2831 819(7) 803.6359 725.9177
1908 95.3331 845(8) 821.7123 726.4176
1909 95.3831 840(7) 843.9836 726.9174
1910 95.4331 867(8) 869.3163 727.4173
1911 95.4831 897(8) 895.8840 727.9172
1912 95.5331 934(8) 920.5024 728.4170
1913 95.5831 938(8) 937.9686 728.9169
1914 95.6331 941(8) 942.4905 729.4166
1915 95.6831 930(8) 931.6857 729.9165
1916 95.7331 920(8) 909.0006 730.4164
1917 95.7831 876(8) 881.0311 730.9162
1918 95.8331 861(8) 853.7983 731.4161
1919 95.8831 835(7) 831.5311 731.9158
1920 95.9331 824(7) 816.8561 732.4157
1921 95.9831 831(7) 811.2966 732.9156
1922 96.0331 843(7) 815.6671 733.4154
1923 96.0831 858(8) 830.2926 733.9153
1924 96.1331 883(8) 854.9033 734.4151
1925 96.1831 923(8) 888.2608 734.9149
1926 96.2331 962(8) 928.1959 735.4148
1927 96.2831 985(8) 968.6768 735.9146
1928 96.3331 997(8) 1003.0321 736.4145
1929 96.3831 988(8) 1022.3240 736.9143
1930 96.4331 948(8) 1019.9146 737.4142
1931 96.4831 920(8) 996.6454 737.9141
1932 96.5331 903(8) 960.2726 738.4138
1933 96.5831 860(8) 919.8175 738.9137
1934 96.6331 844(8) 881.9442 739.4135
1935 96.6831 822(7) 850.3401 739.9134
1936 96.7331 827(7) 826.3864 740.4133
1937 96.7831 822(7) 809.3489 740.9131
1938 96.8331 814(7) 798.1141 741.4129
1939 96.8831 826(7) 791.2520 741.9127
1940 96.9331 807(7) 788.2164 742.4126
1941 96.9831 796(7) 788.4761 742.9125
1942 97.0331 812(7) 791.7951 742.9390
1943 97.0831 826(7) 799.7938 742.9655
1944 97.1331 829(7) 814.0729 742.9919
1945 97.1831 850(8) 836.6953 743.0184
1946 97.2331 876(8) 869.8408 743.0449
1947 97.2831 916(8) 913.9117 743.0715
1948 97.3331 981(8) 968.2599 743.0980
1949 97.3831 1043(8) 1029.1523 743.1245
1950 97.4331 1122(9) 1089.2452 743.1509
1951 97.4831 1159(9) 1137.0730 743.1774
1952 97.5331 1183(9) 1158.9930 743.2039
1953 97.5831 1149(9) 1147.4536 743.2304
1954 97.6331 1086(9) 1106.1646 743.2569
1955 97.6831 1002(8) 1047.7330 743.2834
1956 97.7331 947(8) 985.1090 743.3099
1957 97.7831 895(8) 927.4246 743.3364
1958 97.8331 872(8) 879.6940 743.3629
1959 97.8831 843(7) 843.6824 743.3894
1960 97.9331 820(7) 818.8736 743.4159
1961 97.9831 812(7) 803.7548 743.4424
1962 98.0331 808(7) 796.1101 743.4689
1963 98.0831 811(7) 794.5226 743.4954
1964 98.1331 809(7) 797.9595 743.5219
1965 98.1831 805(7) 805.8040 743.5483
1966 98.2331 811(7) 817.5716 743.5748
1967 98.2831 831(7) 832.5662 743.6014
1968 98.3331 856(8) 849.5296 743.6279
1969 98.3831 859(8) 866.3583 743.6544
1970 98.4331 860(8) 880.3553 743.6808
1971 98.4831 861(8) 889.5131 743.7073
1972 98.5331 866(8) 893.1694 743.7338
1973 98.5831 868(8) 891.5515 743.7603
1974 98.6331 857(8) 884.9106 743.7868
1975 98.6831 852(8) 873.5306 743.8133
1976 98.7331 849(8) 858.4257 743.8398
1977 98.7831 836(7) 841.3073 743.8663
1978 98.8331 825(7) 824.6254 743.8928
1979 98.8831 802(7) 809.9818 743.9193
1980 98.9331 794(7) 798.3308 743.9458
1981 98.9831 790(7) 789.9364 743.9723
1982 99.0331 789(7) 784.6859 743.9988
1983 99.0831 793(7) 782.2366 744.1957
1984 99.1331 795(7) 782.8784 744.3927
1985 99.1831 807(7) 786.5788 744.5897
1986 99.2331 814(7) 794.1390 744.7867
1987 99.2831 820(7) 806.9135 744.9836
1988 99.3331 842(7) 826.7704 745.1807
1989 99.3831 866(8) 855.6293 745.3776
1990 99.4331 899(8) 894.8408 745.5746
1991 99.4831 958(8) 944.4988 745.7716
1992 99.5331 1007(8) 1001.9637 745.9686
1993 99.5831 1070(8) 1062.0739 746.1655
1994 99.6331 1132(9) 1115.7997 746.3625
1995 99.6831 1162(9) 1151.0640 746.5594
1996 99.7331 1147(9) 1157.6919 746.7565
1997 99.7831 1092(9) 1133.4863 746.9534
1998 99.8331 1049(8) 1088.1443 747.1504
1999 99.8831 994(8) 1034.4893 747.3474
2000 99.9331 968(8) 984.1494 747.5444
2001 99.9831 941(8) 943.4448 747.7413
2002 100.0331 932(8) 915.1807 747.9383
2003 100.0831 918(8) 898.8987 748.1353
2004 100.1331 920(8) 891.7055 748.3323
2005 100.1831 918(8) 889.1986 748.5292
2006 100.2331 914(8) 886.9044 748.7262
2007 100.2831 904(8) 882.4263 748.9232
2008 100.3331 887(8) 876.5728 749.1202
2009 100.3831 877(8) 872.2251 749.3171
2010 100.4331 883(8) 872.3175 749.5141
2011 100.4831 884(8) 878.7985 749.7111
2012 100.5331 900(8) 891.7559 749.9081
2013 100.5831 912(8) 909.7888 750.1050
2014 100.6331 934(8) 929.4342 750.3020
2015 100.6831 955(8) 945.3673 750.4990
2016 100.7331 955(8) 951.5908 750.6960
2017 100.7831 933(8) 944.5774 750.8929
2018 100.8331 929(8) 925.8151 751.0899
2019 100.8831 899(8) 900.3650 751.2869
2020 100.9331 864(8) 873.5473 751.4839
2021 100.9831 853(8) 849.4279 751.6808
2022 101.0331 825(7) 829.6021 751.8778
2023 101.0831 820(7) 816.5762 752.0748
2024 101.1331 812(7) 810.0287 752.2718
2025 101.1831 807(7) 809.6495 752.4688
2026 101.2331 823(7) 814.7429 752.6658
2027 101.2831 828(7) 824.2838 752.8627
2028 101.3331 830(7) 836.8818 753.0597
2029 101.3831 835(7) 850.5162 753.2567
2030 101.4331 840(7) 862.5161 753.4536
2031 101.4831 852(8) 869.9204 753.6506
2032 101.5331 856(8) 869.7333 753.8476
2033 101.5831 857(8) 862.1653 754.0446
2034 101.6331 855(8) 849.6434 754.2415
2035 101.6831 824(7) 835.3264 754.4385
2036 101.7331 816(7) 821.8101 754.6355
2037 101.7831 805(7) 810.8463 754.8325
2038 101.8331 809(7) 803.4781 755.0295
2039 101.8831 807(7) 800.2508 755.2264
2040 101.9331 800(7) 801.2822 755.4234
2041 101.9831 811(7) 806.8389 755.6310
2042 102.0331 826(7) 816.6642 755.8385
2043 102.0831 830(7) 830.3150 756.0461
2044 102.1331 851(8) 847.0174 756.2537
2045 102.1831 862(8) 865.0694 756.4612
2046 102.2331 876(8) 882.5779 756.6688
2047 102.2831 883(8) 895.7789 756.8763
2048 102.3331 902(8) 902.6324 757.0839
2049 102.3831 901(8) 902.1633 757.2915
2050 102.4331 904(8) 894.8403 757.4991
2051 102.4831 895(8) 882.5536 757.7067
2052 102.5331 873(8) 868.3441 757.9142
2053 102.5831 861(8) 855.3649 758.1218
2054 102.6331 856(8) 846.0613 758.3293
2055 102.6831 853(8) 841.9938 758.5369
2056 102.7331 854(8) 843.9892 758.7444
2057 102.7831 866(8) 852.3226 758.9520
2058 102.8331 879(8) 866.9456 759.1596
2059 102.8831 899(8) 887.6291 759.3671
2060 102.9331 910(8) 913.8234 759.5747
2061 102.9831 939(8) 944.2479 759.7823
2062 103.0331 963(8) 976.3837 759.9899
2063 103.0831 991(8) 1007.6502 760.1974
2064 103.1331 1027(8) 1036.3240 760.4050
2065 103.1831 1034(8) 1061.2910 760.6125
2066 103.2331 1041(8) 1079.3882 760.8201
2067 103.2831 1069(8) 1086.7928 761.0276
2068 103.3331 1066(8) 1077.6744 761.2352
2069 103.3831 1036(8) 1051.1608 761.4428
2070 103.4331 1001(8) 1012.2797 761.6504
2071 103.4831 963(8) 968.5475 761.8580
2072 103.5331 922(8) 926.3328 762.0655
2073 103.5831 894(8) 890.0137 762.2731
2074 103.6331 858(8) 861.1726 762.4807
2075 103.6831 840(7) 840.6654 762.6882
2076 103.7331 839(7) 828.0568 762.8958
2077 103.7831 832(7) 822.1818 763.1033
2078 103.8331 824(7) 822.0287 763.3109
2079 103.8831 842(7) 826.0934 763.5185
2080 103.9331 845(8) 832.9476 763.7260
2081 103.9831 851(8) 841.0163 763.9336
2082 104.0331 850(8) 848.4295 764.1412
2083 104.0831 841(7) 853.2358 764.3488
2084 104.1331 853(8) 854.1237 764.5563
2085 104.1831 855(8) 851.3958 764.7639
2086 104.2331 843(7) 846.8655 764.9714
2087 104.2831 838(7) 842.7557 765.1790
2088 104.3331 830(7) 840.5583 765.3866
2089 104.3831 845(8) 841.7892 765.5941
2090 104.4331 840(7) 846.3364 765.8017
2091 104.4831 861(8) 853.5397 766.0093
2092 104.5331 868(8) 861.9678 766.2169
2093 104.5831 879(8) 869.6147 766.4244
2094 104.6331 869(8) 874.5811 766.6320
2095 104.6831 877(8) 876.3399 766.8395
2096 104.7331 876(8) 876.4261 767.0471
2097 104.7831 877(8) 877.4924 767.2546
2098 104.8331 888(8) 882.0536 767.4622
2099 104.8831 913(8) 891.5932 767.6698
2100 104.9331 916(8) 906.2534 767.8774
2101 104.9831 954(8) 924.6810 768.0850
2102 105.0331 976(8) 944.0270 768.2925
2103 105.0831 984(8) 960.0475 768.5001
2104 105.1331 964(8) 968.3746 768.7076
2105 105.1831 951(8) 965.4624 768.9152
2106 105.2331 935(8) 951.4905 769.1228
2107 105.2831 915(8) 930.2100 769.3303
2108 105.3331 898(8) 906.5488 769.5379
2109 105.3831 888(8) 884.7490 769.7454
2110 105.4331 883(8) 867.8800 769.9530
2111 105.4831 885(8) 858.0070 770.1606
2112 105.5331 866(8) 856.3742 770.3682
2113 105.5831 867(8) 863.5277 770.5757
2114 105.6331 881(8) 879.3270 770.7833
2115 105.6831 905(8) 902.8499 770.9908
2116 105.7331 926(8) 932.3043 771.1984
2117 105.7831 945(8) 964.2604 771.4060
2118 105.8331 963(8) 994.1096 771.6136
2119 105.8831 987(8) 1015.5236 771.8211
2120 105.9331 1019(8) 1022.6505 772.0287
2121 105.9831 1012(8) 1012.8275 772.2363
2122 106.0331 989(8) 988.8353 772.4438
2123 106.0831 952(8) 956.9942 772.6514
2124 106.1331 920(8) 923.2327 772.8589
2125 106.1831 878(8) 891.9231 773.0665
2126 106.2331 864(8) 865.7117 773.2741
2127 106.2831 846(8) 845.7983 773.4816
2128 106.3331 840(7) 832.2912 773.6892
2129 106.3831 828(7) 824.6012 773.8968
2130 106.4331 830(7) 821.7455 774.1044
2131 106.4831 839(7) 822.7013 774.3120
2132 106.5331 825(7) 826.1887 774.5195
2133 106.5831 842(7) 830.8221 774.4757
2134 106.6331 846(8) 835.5560 774.4319
2135 106.6831 848(8) 839.0192 774.3882
2136 106.7331 847(8) 839.9673 774.3445
2137 106.7831 852(8) 838.5453 774.3007
2138 106.8331 850(8) 835.5818 774.2570
2139 106.8831 831(7) 832.7274 774.2132
2140 106.9331 827(7) 831.6997 774.1694
2141 106.9831 835(7) 833.6082 774.1257
2142 107.0331 843(7) 840.4095 774.0819
2143 107.0831 852(8) 852.3738 774.0382
2144 107.1331 871(8) 869.5023 773.9944
2145 107.1831 900(8) 890.9561 773.9507
2146 107.2331 928(8) 914.8660 773.9069
2147 107.2831 951(8) 938.1641 773.8632
2148 107.3331 966(8) 956.5861 773.8194
2149 107.3831 956(8) 965.5145 773.7757
2150 107.4331 936(8) 962.0411 773.7319
2151 107.4831 903(8) 947.1567 773.6882
2152 107.5331 885(8) 924.8535 773.6444
2153 107.5831 861(8) 899.6741 773.6006
2154 107.6331 851(8) 875.1479 773.5569
2155 107.6831 828(7) 853.4308 773.5131
2156 107.7331 830(7) 835.4951 773.4694
2157 107.7831 831(7) 821.6238 773.4257
2158 107.8331 804(7) 810.9597 773.3819
2159 107.8831 810(7) 803.0749 773.3381
2160 107.9331 797(7) 797.3454 773.2944
2161 107.9831 796(7) 793.2358 773.2506
2162 108.0331 797(7) 790.3319 773.2068
2163 108.0831 788(7) 788.3479 773.1631
2164 108.1331 792(7) 787.1092 773.1194
2165 108.1831 790(7) 786.5162 773.0756
2166 108.2331 788(7) 786.5113 773.0319
2167 108.2831 793(7) 787.0516 772.9881
2168 108.3331 806(7) 787.9473 772.9443
2169 108.3831 779(7) 789.3334 772.9006
2170 108.4331 785(7) 790.9285 772.8569
2171 108.4831 786(7) 792.4898 772.8131
2172 108.5331 792(7) 793.6981 772.7693
2173 108.5831 801(7) 794.2333 772.7256
2174 108.6331 795(7) 794.1536 772.6818
2175 108.6831 786(7) 793.1363 772.6381
2176 108.7331 799(7) 791.6470 772.5943
2177 108.7831 793(7) 790.0107 772.5506
2178 108.8331 787(7) 788.4045 772.5068
2179 108.8831 777(7) 786.7177 772.4631
2180 108.9331 787(7) 786.1807 773.0245
2181 108.9831 799(7) 786.0480 773.5859
2182 109.0331 797(7) 786.4415 774.1472
2183 109.0831 798(7) 787.5055 774.7086
2184 109.1331 796(7) 789.4281 775.2699
2185 109.1831 810(7) 792.4526 775.8313
2186 109.2331 810(7) 796.8564 776.3927
2187 109.2831 817(7) 803.4044 776.9540
2188 109.3331 811(7) 811.2622 777.5154
2189 109.3831 817(7) 820.8837 778.0767
2190 109.4331 837(7) 831.9363 778.6381
2191 109.4831 842(7) 843.6890 779.1995
2192 109.5331 862(8) 854.9874 779.7608
2193 109.5831 861(8) 864.0165 780.3222
2194 109.6331 861(8) 868.9563 780.8835
2195 109.6831 873(8) 868.2616 781.4449
2196 109.7331 862(8) 862.9532 782.0063
2197 109.7831 843(8) 854.2687 782.5676
2198 109.8331 826(7) 844.1642 783.1290
2199 109.8831 827(7) 834.2816 783.6903
2200 109.9331 823(7) 826.1063 784.2517
2201 109.9831 803(7) 819.6517 784.8131
2202 110.0331 799(7) 815.5781 785.3744
2203 110.0831 798(7) 814.0902 785.9358
2204 110.1331 804(7) 814.3091 786.1306
2205 110.1831 802(7) 816.4385 786.3253
2206 110.2331 820(7) 820.0261 786.5201
2207 110.2831 819(7) 824.4946 786.7148
2208 110.3331 833(7) 829.1195 786.9097
2209 110.3831 830(7) 833.0103 787.1044
2210 110.4331 822(7) 835.2496 787.2992
2211 110.4831 832(7) 835.1696 787.4940
2212 110.5331 831(7) 832.7603 787.6887
2213 110.5831 835(7) 828.8238 787.8835
2214 110.6331 821(7) 824.1633 788.0782
2215 110.6831 815(7) 819.5276 788.2730
2216 110.7331 806(7) 815.4464 788.4678
2217 110.7831 812(7) 812.2445 788.6625
2218 110.8331 810(7) 810.0853 788.8573
2219 110.8831 803(7) 809.0237 789.0521
2220 110.9331 806(7) 809.0547 789.2469
2221 110.9831 801(7) 810.1577 789.4417
2222 111.0331 811(7) 812.3239 789.6364
2223 111.0831 817(7) 815.5713 789.8312
2224 111.1331 827(7) 819.9448 790.0259
2225 111.1831 818(7) 825.5208 790.2207
2226 111.2331 834(7) 832.2822 790.4155
2227 111.2831 845(8) 840.5952 790.6102
2228 111.3331 846(8) 850.4488 790.8051
2229 111.3831 854(8) 861.9766 790.9998
2230 111.4331 864(8) 875.4503 791.1946
2231 111.4831 873(8) 891.3313 791.3893
2232 111.5331 896(8) 910.0458 791.5841
2233 111.5831 922(8) 931.5398 791.7789
2234 111.6331 921(8) 954.8179 791.9736
2235 111.6831 971(8) 977.7933 792.1684
2236 111.7331 996(8) 997.1079 792.3632
2237 111.7831 1015(8) 1008.6737 792.5579
2238 111.8331 1010(8) 1009.2258 792.7527
2239 111.8831 1004(8) 998.2912 792.9474
2240 111.9331 979(8) 978.5397 793.1423
2241 111.9831 953(8) 954.1165 793.3370
2242 112.0331 923(8) 928.8755 793.5318
2243 112.0831 908(8) 905.6566 793.7266
2244 112.1331 911(8) 886.3123 793.9213
2245 112.1831 899(8) 871.8141 794.1161
2246 112.2331 909(8) 862.5568 794.3109
2247 112.2831 909(8) 858.5871 794.5056
2248 112.3331 917(8) 859.5114 794.7004
2249 112.3831 918(8) 865.0753 794.8951
2250 112.4331 926(8) 874.9101 795.0900
2251 112.4831 920(8) 888.5046 795.2847
2252 112.5331 923(8) 905.1345 795.4795
2253 112.5831 931(8) 923.5820 795.6743
2254 112.6331 937(8) 942.0524 795.8690
2255 112.6831 945(8) 958.1251 796.0638
2256 112.7331 974(8) 969.0776 796.2585
2257 112.7831 983(8) 972.9730 796.4533
2258 112.8331 999(8) 970.0001 796.6481
2259 112.8831 980(8) 962.6792 796.8428
2260 112.9331 960(8) 954.7399 797.0377
2261 112.9831 968(8) 949.8749 797.2324
2262 113.0331 966(8) 951.1096 797.4272
2263 113.0831 959(8) 960.5670 797.6219
2264 113.1331 973(8) 979.3013 797.8167
2265 113.1831 1007(8) 1007.1461 798.0115
2266 113.2331 1012(8) 1042.5577 798.2062
2267 113.2831 1050(8) 1082.4895 798.4010
2268 113.3331 1103(9) 1122.2896 798.5958
2269 113.3831 1147(9) 1155.7821 798.7905
2270 113.4331 1186(9) 1176.9685 798.9854
2271 113.4831 1193(9) 1180.5499 799.1801
2272 113.5331 1191(9) 1167.5908 799.3749
2273 113.5831 1173(9) 1143.0657 799.5696
2274 113.6331 1135(9) 1113.4429 799.7644
2275 113.6831 1110(9) 1084.9949 799.9592
2276 113.7331 1073(8) 1061.4236 800.1539
2277 113.7831 1035(8) 1045.9121 800.3487
2278 113.8331 1019(8) 1040.3456 800.5435
2279 113.8831 1036(8) 1045.4585 800.7382
2280 113.9331 1054(8) 1060.6086 800.9330
2281 113.9831 1077(8) 1083.4255 801.1278
2282 114.0331 1110(9) 1110.0615 801.3226
2283 114.0831 1163(9) 1135.1946 801.5173
2284 114.1331 1174(9) 1152.8525 801.7121
2285 114.1831 1162(9) 1158.1787 801.9069
2286 114.2331 1137(9) 1149.1404 802.1016
2287 114.2831 1121(9) 1126.8086 802.2964
2288 114.3331 1085(9) 1094.4189 802.4912
2289 114.3831 1043(8) 1056.3414 802.6859
2290 114.4331 997(8) 1016.9716 802.8807
2291 114.4831 956(8) 979.9579 803.0755
2292 114.5331 940(8) 947.3280 803.2703
2293 114.5831 913(8) 920.1845 803.4650
2294 114.6331 890(8) 898.5633 803.6598
2295 114.6831 899(8) 881.8470 803.8546
2296 114.7331 874(8) 869.1593 804.0493
2297 114.7831 862(8) 859.6602 804.2441
2298 114.8331 851(8) 852.6958 804.4388
2299 114.8831 846(8) 847.8257 804.6336
2300 114.9331 851(8) 844.7914 804.8284
2301 114.9831 844(8) 843.5012 805.0232
2302 115.0331 835(7) 843.9950 805.2180
2303 115.0831 834(7) 846.3958 805.4127
2304 115.1331 842(7) 849.5845 804.3508
2305 115.1831 841(7) 854.8942 803.2887
2306 115.2331 843(7) 862.2549 802.2266
2307 115.2831 849(8) 871.3730 801.1646
2308 115.3331 854(8) 881.6650 800.1025
2309 115.3831 883(8) 892.1793 799.0406
2310 115.4331 897(8) 901.5596 797.9785
2311 115.4831 904(8) 908.0734 796.9164
2312 115.5331 915(8) 910.1812 795.8544
2313 115.5831 910(8) 907.0326 794.7924
2314 115.6331 900(8) 899.1089 793.7304
2315 115.6831 883(8) 887.8827 792.6683
2316 115.7331 852(8) 875.0808 791.6062
2317 115.7831 854(8) 862.1542 790.5443
2318 115.8331 837(7) 850.1111 789.4822
2319 115.8831 828(7) 839.5733 788.4202
2320 115.9331 825(7) 830.4745 787.3581
2321 115.9831 813(7) 823.4745 786.2960
2322 116.0331 822(7) 819.3669 786.3907
2323 116.0831 817(7) 816.8743 786.4854
2324 116.1331 823(7) 815.9092 786.5801
2325 116.1831 816(7) 816.3943 786.6747
2326 116.2331 822(7) 818.2679 786.7694
2327 116.2831 836(7) 821.4614 786.8641
2328 116.3331 830(7) 825.8638 786.9588
2329 116.3831 828(7) 831.2734 787.0535
2330 116.4331 844(8) 837.3615 787.1481
2331 116.4831 850(8) 843.6362 787.2428
2332 116.5331 869(8) 849.6124 787.3375
2333 116.5831 875(8) 854.2696 787.4322
2334 116.6331 857(8) 857.0031 787.5269
2335 116.6831 854(8) 857.2815 787.6215
2336 116.7331 850(8) 855.0499 787.7162
2337 116.7831 852(8) 850.8117 787.8109
2338 116.8331 848(8) 845.3940 787.9056
2339 116.8831 841(7) 839.6335 788.0002
2340 116.9331 823(7) 833.9821 788.0950
2341 116.9831 820(7) 829.3367 788.1896
2342 117.0331 832(7) 825.7748 788.2843
2343 117.0831 845(8) 823.4709 788.3790
2344 117.1331 836(7) 822.5210 788.4736
2345 117.1831 836(7) 823.0312 788.5684
2346 117.2331 840(7) 825.1693 788.6630
2347 117.2831 853(8) 829.2300 788.7577
2348 117.3331 859(8) 835.6831 788.8524
2349 117.3831 867(8) 845.1828 788.9471
2350 117.4331 873(8) 858.5476 789.0417
2351 117.4831 879(8) 876.6698 789.1364
2352 117.5331 894(8) 900.3789 789.2311
2353 117.5831 929(8) 930.2797 789.3258
2354 117.6331 955(8) 966.5175 789.4205
2355 117.6831 985(8) 1008.1127 789.5151
2356 117.7331 1038(8) 1054.6804 789.6099
2357 117.7831 1098(9) 1103.2336 789.7045
2358 117.8331 1154(9) 1150.0203 789.7992
2359 117.8831 1201(9) 1190.1284 789.8939
2360 117.9331 1228(9) 1218.5747 789.9886
2361 117.9831 1244(9) 1232.1256 790.0833
2362 118.0331 1221(9) 1230.9735 790.1779
2363 118.0831 1190(9) 1217.7593 790.2726
2364 118.1331 1161(9) 1195.8618 790.3672
2365 118.1831 1123(9) 1167.6234 790.4620
2366 118.2331 1092(9) 1134.7512 790.5566
2367 118.2831 1077(8) 1098.9213 790.6513
2368 118.3331 1056(8) 1062.2061 790.7460
2369 118.3831 1021(8) 1026.9137 790.8407
2370 118.4331 996(8) 994.4258 790.9354
2371 118.4831 967(8) 966.3689 791.0300
2372 118.5331 942(8) 942.5760 791.1247
2373 118.5831 913(8) 923.4731 791.2194
2374 118.6331 904(8) 908.9833 791.3141
2375 118.6831 895(8) 899.1572 791.4088
2376 118.7331 889(8) 893.9023 791.5035
2377 118.7831 901(8) 892.8861 791.5981
2378 118.8331 897(8) 895.5101 791.6928
2379 118.8831 904(8) 900.8973 791.7875
2380 118.9331 923(8) 907.8754 791.8821
2381 118.9831 941(8) 914.9168 791.9769
2382 119.0331 942(8) 920.2996 792.0715
2383 119.0831 929(8) 922.2809 792.1662
2384 119.1331 942(8) 919.7292 792.2609
2385 119.1831 912(8) 912.5955 792.3556
2386 119.2331 885(8) 901.8591 792.4503
2387 119.2831 873(8) 888.9868 792.5449
2388 119.3331 865(8) 875.4577 792.6396
2389 119.3831 849(8) 862.2474 792.7343
2390 119.4331 846(8) 850.1810 792.8290
2391 119.4831 843(7) 839.7075 792.9236
2392 119.5331 830(7) 831.0116 793.0183
2393 119.5831 815(7) 824.0692 793.1130
2394 119.6331 821(7) 818.7189 793.2077
2395 119.6831 827(7) 814.7167 793.3024
2396 119.7331 822(7) 811.7962 793.3971
2397 119.7831 829(7) 809.7050 793.4918
2398 119.8331 817(7) 808.2283 793.5864
2399 119.8831 812(7) 807.2002 793.6811
2400 119.9331 805(7) 806.3552 793.7758
2401 119.9831 804(7) 805.9152 793.8705
2402 120.0331 804(7) 805.6890 793.9651
2403 120.0831 817(7) 805.6633 794.0598
2404 120.1331 811(7) 805.8774 794.1545
2405 120.1831 810(7) 806.2853 794.2492
2406 120.2331 800(7) 806.9438 794.3439
2407 120.2831 818(7) 807.7785 794.3409
2408 120.3331 821(7) 808.9023 794.3378
2409 120.3831 813(7) 810.3089 794.3348
2410 120.4331 810(7) 811.9883 794.3318
2411 120.4831 816(7) 813.8849 794.3288
2412 120.5331 815(7) 815.9168 794.3257
2413 120.5831 809(7) 818.0435 794.3228
2414 120.6331 826(7) 819.9891 794.3197
2415 120.6831 823(7) 821.7152 794.3167
2416 120.7331 822(7) 823.1937 794.3137
2417 120.7831 823(7) 824.5217 794.3107
2418 120.8331 823(7) 825.9161 794.3076
2419 120.8831 823(7) 827.6708 794.3046
2420 120.9331 810(7) 830.1157 794.3016
2421 120.9831 822(7) 833.5563 794.2986
2422 121.0331 830(7) 838.2650 794.2956
2423 121.0831 835(7) 844.4078 794.2925
2424 121.1331 847(8) 851.7516 794.2896
2425 121.1831 847(8) 860.2415 794.2865
2426 121.2331 869(8) 869.3467 794.2835
2427 121.2831 890(8) 878.2463 794.2805
2428 121.3331 904(8) 886.0628 794.2775
2429 121.3831 905(8) 891.4690 794.2744
2430 121.4331 900(8) 893.5292 794.2714
2431 121.4831 892(8) 891.7491 794.2684
2432 121.5331 878(8) 886.4041 794.2654
2433 121.5831 869(8) 878.3866 794.2624
2434 121.6331 848(8) 868.8237 794.2593
2435 121.6831 855(8) 858.7458 794.2563
2436 121.7331 846(8) 848.9548 794.2533
2437 121.7831 852(8) 840.0012 794.2503
2438 121.8331 827(7) 832.2042 794.2473
2439 121.8831 828(7) 825.6949 794.2443
2440 121.9331 818(7) 820.4458 794.2412
2441 121.9831 820(7) 816.3250 794.2382
2442 122.0331 812(7) 813.1440 794.2352
2443 122.0831 805(7) 810.7068 794.2322
2444 122.1331 814(7) 808.8451 794.2292
2445 122.1831 807(7) 807.4263 794.2261
2446 122.2331 803(7) 806.3538 794.2231
2447 122.2831 799(7) 805.5594 794.2201
2448 122.3331 807(7) 804.9997 794.2171
2449 122.3831 803(7) 804.6528 794.2141
2450 122.4331 802(7) 804.5378 794.2111
2451 122.4831 810(7) 804.6312 794.2080
2452 122.5331 816(7) 804.4840 794.2050
2453 122.5831 801(7) 805.1827 794.2020
2454 122.6331 799(7) 806.2855 794.1990
2455 122.6831 810(7) 808.0706 794.3838
2456 122.7331 806(7) 810.8505 794.5686
2457 122.7831 810(7) 813.9048 794.7534
2458 122.8331 822(7) 817.4708 794.9382
2459 122.8831 834(7) 822.0235 795.1230
2460 122.9331 836(7) 827.2946 795.3079
2461 122.9831 844(8) 833.3321 795.4927
2462 123.0331 852(8) 839.5835 795.6774
2463 123.0831 853(8) 845.8802 795.8622
2464 123.1331 856(8) 851.7151 796.0471
2465 123.1831 881(8) 856.6387 796.2319
2466 123.2331 869(8) 860.0673 796.4167
2467 123.2831 848(8) 861.6269 796.6015
2468 123.3331 850(8) 861.2100 796.7863
2469 123.3831 851(8) 858.9708 796.9711
2470 123.4331 839(7) 855.2457 797.1559
2471 123.4831 838(7) 850.4724 797.3408
2472 123.5331 842(7) 845.1222 797.5255
2473 123.5831 836(7) 839.6381 797.7103
2474 123.6331 837(7) 834.3973 797.8951
2475 123.6831 835(7) 829.6835 798.0800
2476 123.7331 825(7) 825.6899 798.2648
2477 123.7831 821(7) 822.3609 798.4496
2478 123.8331 820(7) 820.0737 798.6344
2479 123.8831 824(7) 818.6603 798.8192
2480 123.9331 818(7) 818.0938 799.0040
2481 123.9831 826(7) 818.3345 799.1888
2482 124.0331 826(7) 819.3370 799.3736
2483 124.0831 837(7) 821.0541 799.5584
2484 124.1331 813(7) 823.4366 799.7432
2485 124.1831 828(7) 826.4273 799.9209
2486 124.2331 839(7) 829.9716 800.0985
2487 124.2831 829(7) 833.9789 800.2761
2488 124.3331 828(7) 838.3090 800.4538
2489 124.3831 829(7) 842.7460 800.6314
2490 124.4331 838(7) 846.9882 800.8091
2491 124.4831 841(7) 850.6450 800.9867
2492 124.5331 851(8) 853.2801 801.1643
2493 124.5831 864(8) 854.5132 801.3420
2494 124.6331 861(8) 854.1569 801.5196
2495 124.6831 871(8) 852.3059 801.6973
2496 124.7331 869(8) 849.3005 801.8749
2497 124.7831 853(8) 845.6014 802.0525
2498 124.8331 854(8) 841.6633 802.2302
2499 124.8831 847(8) 837.8743 802.4078
2500 124.9331 833(7) 834.5327 802.5854
2501 124.9831 830(7) 831.8543 802.7631
2502 125.0331 831(7) 830.0385 802.9407
2503 125.0831 839(7) 829.0348 803.1183
2504 125.1331 821(7) 828.9151 803.2960
2505 125.1831 817(7) 829.8652 803.4736
2506 125.2331 820(7) 831.3704 803.6512
2507 125.2831 824(7) 833.5446 803.8289
2508 125.3331 826(7) 836.5135 804.0065
2509 125.3831 833(7) 839.6149 804.1841
2510 125.4331 832(7) 842.9265 804.3618
2511 125.4831 845(8) 846.2744 804.5394
2512 125.5331 845(8) 849.5093 804.7170
2513 125.5831 852(8) 852.6261 804.8947
2514 125.6331 860(8) 855.6555 805.0723
2515 125.6831 865(8) 858.6994 805.2500
2516 125.7331 875(8) 861.8318 805.4276
2517 125.7831 875(8) 865.0772 805.6052
2518 125.8331 868(8) 868.3345 805.7829
2519 125.8831 874(8) 871.4034 805.9605
2520 125.9331 873(8) 874.0132 806.1382
2521 125.9831 865(8) 875.9005 806.3158
2522 126.0331 873(8) 876.9396 806.4934
2523 126.0831 865(8) 877.2171 806.6711
2524 126.1331 857(8) 877.0685 806.8487
2525 126.1831 859(8) 876.9563 807.0264
2526 126.2331 867(8) 877.3505 807.2040
2527 126.2831 869(8) 878.6383 807.3816
2528 126.3331 870(8) 881.0794 807.5593
2529 126.3831 877(8) 884.6451 807.7369
2530 126.4331 889(8) 889.5629 807.9146
2531 126.4831 896(8) 895.4681 808.0922
2532 126.5331 918(8) 901.9749 808.2698
2533 126.5831 924(8) 908.5823 808.4474
2534 126.6331 916(8) 914.7459 808.6251
2535 126.6831 938(8) 919.9998 808.8027
2536 126.7331 941(8) 923.8589 808.9803
2537 126.7831 937(8) 926.0098 809.1580
2538 126.8331 936(8) 926.1742 809.3356
2539 126.8831 936(8) 924.1694 809.5132
2540 126.9331 918(8) 919.9785 809.6909
2541 126.9831 909(8) 913.8178 809.8685
2542 127.0331 910(8) 906.1372 810.0461
2543 127.0831 905(8) 897.5443 810.2238
2544 127.1331 890(8) 888.6623 810.4014
2545 127.1831 871(8) 880.0097 810.5791
2546 127.2331 864(8) 872.0025 810.7567
2547 127.2831 861(8) 864.9227 810.9343
2548 127.3331 856(8) 858.9410 811.1120
2549 127.3831 860(8) 854.1486 811.2896
2550 127.4331 857(8) 850.5753 811.4673
2551 127.4831 856(8) 848.2186 811.6449
2552 127.5331 860(8) 847.0655 811.8225
2553 127.5831 853(8) 847.1196 812.0002
2554 127.6331 851(8) 848.4056 812.1778
2555 127.6831 856(8) 851.1207 812.4628
2556 127.7331 858(8) 855.2779 812.7477
2557 127.7831 873(8) 861.0751 813.0327
2558 127.8331 871(8) 868.7560 813.3177
2559 127.8831 888(8) 878.5923 813.6026
2560 127.9331 894(8) 890.8660 813.8876
2561 127.9831 906(8) 905.8226 814.1725
2562 128.0331 933(8) 923.6320 814.4575
2563 128.0831 932(8) 944.3326 814.7424
2564 128.1331 947(8) 967.8499 815.0274
2565 128.1831 973(8) 993.7867 815.3124
2566 128.2331 1005(8) 1021.6288 815.5974
2567 128.2831 1043(8) 1050.8363 815.8823
2568 128.3331 1090(9) 1079.7552 816.1672
2569 128.3831 1117(9) 1107.1343 816.4522
2570 128.4331 1156(9) 1131.3062 816.7372
2571 128.4831 1172(9) 1150.3218 817.0222
2572 128.5331 1175(9) 1162.5897 817.3071
2573 128.5831 1182(9) 1167.3746 817.5920
2574 128.6331 1187(9) 1164.8287 817.8770
2575 128.6831 1165(9) 1155.8715 818.1620
2576 128.7331 1157(9) 1141.7126 818.4470
2577 128.7831 1117(9) 1123.4596 818.7319
2578 128.8331 1103(9) 1102.0117 819.0168
2579 128.8831 1064(8) 1078.1467 819.3018
2580 128.9331 1032(8) 1052.7280 819.5868
2581 128.9831 999(8) 1026.7343 819.8718
2582 129.0331 959(8) 1001.1705 820.1567
2583 129.0831 939(8) 976.9225 820.4416
2584 129.1331 933(8) 954.6242 820.7266
2585 129.1831 913(8) 934.6784 821.0115
2586 129.2331 897(8) 917.2586 821.2965
2587 129.2831 886(8) 902.3677 821.5815
2588 129.3331 888(8) 889.8915 821.8664
2589 129.3831 872(8) 879.6212 822.1514
2590 129.4331 862(8) 871.3264 822.4363
2591 129.4831 858(8) 864.7386 822.7213
2592 129.5331 850(8) 859.5928 823.0063
2593 129.5831 853(8) 855.6389 823.2912
2594 129.6331 843(7) 852.6474 823.5762
2595 129.6831 853(8) 850.4229 823.8611
2596 129.7331 860(8) 848.8005 824.1461
2597 129.7831 832(7) 847.6473 824.4311
2598 129.8331 830(7) 846.8599 824.7160
2599 129.8831 845(8) 845.9061 824.6165
2600 129.9331 847(8) 845.2654 824.5170
2601 129.9831 846(8) 844.8019 824.4176
2602 130.0331 842(7) 844.5024 824.3181
2603 130.0831 835(7) 844.3525 824.2186
2604 130.1331 846(8) 844.3472 824.1192
2605 130.1831 836(7) 844.4900 824.0197
2606 130.2331 843(7) 844.7939 823.9202
2607 130.2831 843(7) 845.2822 823.8207
2608 130.3331 850(8) 845.9904 823.7213
2609 130.3831 846(8) 846.9702 823.6218
2610 130.4331 851(8) 848.2917 823.5223
2611 130.4831 868(8) 850.0529 823.4229
2612 130.5331 864(8) 852.4419 823.3234
2613 130.5831 874(8) 855.4634 823.2239
2614 130.6331 882(8) 859.3779 823.1245
2615 130.6831 884(8) 864.3984 823.0250
2616 130.7331 894(8) 870.7673 822.9255
2617 130.7831 900(8) 878.7452 822.8260
2618 130.8331 899(8) 888.5929 822.7266
2619 130.8831 922(8) 900.5648 822.6271
2620 130.9331 936(8) 914.8334 822.5276
2621 130.9831 953(8) 931.6206 822.4282
2622 131.0331 966(8) 950.8846 822.3287
2623 131.0831 976(8) 972.5275 822.2292
2624 131.1331 1001(8) 996.2721 822.1298
2625 131.1831 1013(8) 1021.6107 822.0303
2626 131.2331 1046(8) 1047.8398 821.9308
2627 131.2831 1064(8) 1073.9401 821.8314
2628 131.3331 1098(9) 1098.7759 821.7319
2629 131.3831 1128(9) 1121.0734 821.6324
2630 131.4331 1157(9) 1139.4995 821.5330
2631 131.4831 1179(9) 1152.7520 821.4335
2632 131.5331 1202(9) 1159.9890 821.3340
2633 131.5831 1218(9) 1160.5343 821.2346
2634 131.6331 1213(9) 1154.2507 821.1351
2635 131.6831 1180(9) 1141.5065 821.0356
2636 131.7331 1161(9) 1123.1647 820.9361
2637 131.7831 1119(9) 1100.4882 820.8366
2638 131.8331 1084(9) 1074.9631 820.7372
2639 131.8831 1038(8) 1048.0516 820.6377
2640 131.9331 994(8) 1021.3657 820.5382
2641 131.9831 966(8) 995.3594 820.4388
2642 132.0331 942(8) 971.0953 820.3393
2643 132.0831 921(8) 949.0879 820.2398
2644 132.1331 906(8) 929.6071 820.1404
2645 132.1831 884(8) 912.7026 820.0409
2646 132.2331 876(8) 898.4340 819.9414
2647 132.2831 875(8) 886.5822 819.8419
2648 132.3331 873(8) 876.9151 819.7425
2649 132.3831 864(8) 869.1133 819.6430
2650 132.4331 862(8) 862.9592 819.5435
2651 132.4831 846(8) 858.3510 819.4440
2652 132.5331 850(8) 854.5235 819.3446
2653 132.5831 853(8) 851.6549 819.2451
2654 132.6331 849(8) 849.4918 819.1456
2655 132.6831 859(8) 847.9134 819.0462
2656 132.7331 843(7) 846.8318 818.9467
2657 132.7831 843(8) 846.1836 818.8472
2658 132.8331 843(7) 845.9213 818.7478
2659 132.8831 851(8) 846.0055 818.6483
2660 132.9331 852(8) 846.3992 818.5488
2661 132.9831 840(7) 847.0623 818.4493
2662 133.0331 841(7) 848.1334 818.3499
2663 133.0831 837(7) 849.1846 818.2504
2664 133.1331 848(8) 850.6055 818.4281
2665 133.1831 852(8) 852.0310 818.6058
2666 133.2331 848(8) 853.3597 818.7834
2667 133.2831 844(8) 854.4833 818.9611
2668 133.3331 855(8) 855.3008 819.1387
2669 133.3831 847(8) 855.7401 819.3164
2670 133.4331 845(8) 855.7748 819.4941
2671 133.4831 853(8) 855.4315 819.6718
2672 133.5331 855(8) 854.7800 819.8494
2673 133.5831 849(8) 853.9137 820.0270
2674 133.6331 841(7) 852.9284 820.2047
2675 133.6831 857(8) 851.9100 820.3824
2676 133.7331 851(8) 850.9415 820.5601
2677 133.7831 850(8) 850.0446 820.7377
2678 133.8331 840(7) 849.2703 820.9153
2679 133.8831 851(8) 848.6446 821.0930
2680 133.9331 851(8) 848.1915 821.2707
2681 133.9831 854(8) 847.9369 821.4484
2682 134.0331 846(8) 847.8911 821.6260
2683 134.0831 847(8) 848.1318 821.8036
2684 134.1331 847(8) 848.6796 821.9813
2685 134.1831 845(8) 849.5798 822.1590
2686 134.2331 860(8) 850.8828 822.3367
2687 134.2831 856(8) 852.6454 822.5143
2688 134.3331 844(8) 854.9317 822.6920
2689 134.3831 868(8) 857.5246 822.8696
2690 134.4331 858(8) 860.9912 823.0473
2691 134.4831 870(8) 865.3381 823.2250
2692 134.5331 872(8) 870.5560 823.4026
2693 134.5831 867(8) 876.7468 823.5803
2694 134.6331 874(8) 883.9963 823.7579
2695 134.6831 881(8) 892.3854 823.9356
2696 134.7331 899(8) 901.9639 824.1133
2697 134.7831 907(8) 912.5670 824.2910
2698 134.8331 914(8) 924.4688 824.4686
2699 134.8831 941(8) 937.3727 824.6462
2700 134.9331 955(8) 951.0477 824.8239
2701 134.9831 991(8) 965.1648 825.0016
2702 135.0331 1002(8) 979.2866 825.1793
2703 135.0831 1031(8) 992.8645 825.3569
2704 135.1331 1053(8) 1005.2686 825.5345
2705 135.1831 1077(8) 1015.7927 825.7122
2706 135.2331 1087(9) 1023.7291 825.8899
2707 135.2831 1066(8) 1028.4519 826.0676
2708 135.3331 1057(8) 1029.5295 826.2452
2709 135.3831 1046(8) 1026.8274 826.4229
2710 135.4331 1016(8) 1020.5507 826.6005
2711 135.4831 996(8) 1011.2057 826.7782
2712 135.5331 978(8) 999.5170 826.9559
2713 135.5831 963(8) 986.1957 827.1335
2714 135.6331 942(8) 971.9821 827.3112
2715 135.6831 922(8) 957.5057 827.4888
2716 135.7331 917(8) 943.3463 827.6665
2717 135.7831 906(8) 929.7687 827.8442
2718 135.8331 890(8) 917.2205 828.0218
2719 135.8831 887(8) 905.6575 828.1995
2720 135.9331 888(8) 895.3131 828.3771
2721 135.9831 885(8) 886.2281 828.5548
2722 136.0331 883(8) 878.3871 828.7325
2723 136.0831 883(8) 871.7330 828.9101
2724 136.1331 863(8) 866.1710 829.0878
2725 136.1831 859(8) 861.5922 829.2654
2726 136.2331 852(8) 857.8760 829.4431
2727 136.2831 864(8) 854.9007 829.6208
2728 136.3331 866(8) 852.5516 829.7984
2729 136.3831 850(8) 850.7225 829.9761
2730 136.4331 860(8) 849.3230 830.1537
2731 136.4831 854(8) 848.2762 830.3314
2732 136.5331 857(8) 847.5196 830.5091
2733 136.5831 847(8) 847.0040 830.6867
2734 136.6331 864(8) 846.8282 830.8644
2735 136.6831 865(8) 846.6919 831.0421
2736 136.7331 843(7) 846.7110 831.2197
2737 136.7831 844(8) 846.8719 831.3974
2738 136.8331 839(7) 847.1656 831.5750
2739 136.8831 848(8) 847.5565 831.7219
2740 136.9331 845(8) 848.0748 831.8688
2741 136.9831 847(8) 848.7147 832.0157
2742 137.0331 840(7) 849.4808 832.1626
2743 137.0831 841(7) 850.3689 832.3094
2744 137.1331 840(7) 851.3827 832.4563
2745 137.1831 840(7) 852.5226 832.6032
2746 137.2331 851(8) 853.7888 832.7501
2747 137.2831 844(8) 855.1799 832.8970
2748 137.3331 847(8) 856.6932 833.0438
2749 137.3831 854(8) 858.3262 833.1907
2750 137.4331 859(8) 860.0757 833.3376
2751 137.4831 853(8) 861.9418 833.4845
2752 137.5331 860(8) 863.9345 833.6314
2753 137.5831 862(8) 866.0587 833.7783
2754 137.6331 863(8) 868.3389 833.9251
2755 137.6831 862(8) 870.8317 834.0720
2756 137.7331 867(8) 873.6924 834.4280
2757 137.7831 869(8) 876.7517 834.7840
2758 137.8331 868(8) 879.9971 835.1399
2759 137.8831 880(8) 883.1813 835.4958
2760 137.9331 884(8) 886.6856 835.8519
2761 137.9831 886(8) 890.2087 836.2078
2762 138.0331 895(8) 893.6484 836.5638
2763 138.0831 907(8) 896.6140 836.9197
2764 138.1331 909(8) 899.4657 837.2757
2765 138.1831 907(8) 901.7886 837.6317
2766 138.2331 906(8) 903.4412 837.9877
2767 138.2831 907(8) 904.3183 838.3436
2768 138.3331 910(8) 904.3749 838.6995
2769 138.3831 910(8) 903.6983 839.0555
2770 138.4331 902(8) 902.2557 839.4115
2771 138.4831 899(8) 900.2458 839.7675
2772 138.5331 881(8) 897.8290 840.1235
2773 138.5831 870(8) 895.1695 840.4793
2774 138.6331 877(8) 892.4189 840.8353
2775 138.6831 879(8) 889.7142 841.1913
2776 138.7331 872(8) 887.1741 841.5473
2777 138.7831 872(8) 884.8991 841.9033
2778 138.8331 871(8) 882.9767 842.2592
2779 138.8831 889(8) 881.4799 842.6151
2780 138.9331 879(8) 880.4744 842.9711
2781 138.9831 878(8) 880.0187 843.3271
2782 139.0331 890(8) 880.1672 843.6831
2783 139.0831 884(8) 881.0831 844.0389
2784 139.1331 886(8) 882.6003 844.3950
2785 139.1831 880(8) 884.8834 844.7509
2786 139.2331 877(8) 887.9899 845.1069
2787 139.2831 882(8) 891.9786 845.4629
2788 139.3331 898(8) 896.9064 845.8188
2789 139.3831 904(8) 902.8316 846.1748
2790 139.4331 902(8) 909.8008 846.5308
2791 139.4831 931(8) 917.8500 846.8867
2792 139.5331 933(8) 926.9980 847.2427
2793 139.5831 925(8) 937.2375 847.5986
2794 139.6331 934(8) 948.5804 847.9546
2795 139.6831 946(8) 960.8825 848.3106
2796 139.7331 972(8) 974.0820 848.6666
2797 139.7831 989(8) 988.0203 849.0226
2798 139.8331 1004(8) 1002.5622 849.3784
2799 139.8831 1024(8) 1017.3400 849.7344
2800 139.9331 1049(8) 1032.0995 850.0904
2801 139.9831 1070(8) 1046.4706 850.4464
2802 140.0331 1100(9) 1060.0339 850.8024
2803 140.0831 1118(9) 1072.3099 851.1583
2804 140.1331 1129(9) 1082.9470 851.5142
2805 140.1831 1153(9) 1091.5631 851.8702
2806 140.2331 1153(9) 1097.9547 852.2262
2807 140.2831 1153(9) 1102.1028 852.5822
2808 140.3331 1161(9) 1104.2175 852.9380
2809 140.3831 1123(9) 1104.5549 853.2941
2810 140.4331 1126(9) 1103.5760 853.6500
2811 140.4831 1103(9) 1101.7311 854.0060
2812 140.5331 1099(9) 1099.4375 854.3620
2813 140.5831 1082(8) 1097.0419 854.7179
2814 140.6331 1060(8) 1094.7963 855.0739
2815 140.6831 1059(8) 1092.8533 855.4299
2816 140.7331 1059(8) 1091.2563 855.7858
2817 140.7831 1077(8) 1089.9738 856.1418
2818 140.8331 1092(9) 1088.8699 856.4977
2819 140.8831 1105(9) 1087.7556 856.8537
2820 140.9331 1093(9) 1086.4194 857.2097
2821 140.9831 1097(9) 1084.6707 857.5657
2822 141.0331 1099(9) 1082.3822 857.9216
2823 141.0831 1104(9) 1079.5225 858.2775
2824 141.1331 1090(9) 1076.1565 858.6335
2825 141.1831 1079(8) 1072.4321 858.9895
2826 141.2331 1092(9) 1068.5411 859.3455
2827 141.2831 1068(8) 1064.6798 859.7015
2828 141.3331 1064(8) 1061.0177 860.0574
2829 141.3831 1041(8) 1057.6682 860.4133
2830 141.4331 1038(8) 1054.6960 860.7693
2831 141.4831 1039(8) 1052.0886 861.1253
2832 141.5331 1048(8) 1049.7712 861.4813
2833 141.5831 1057(8) 1047.5997 861.8372
2834 141.6331 1066(8) 1045.3971 862.1932
2835 141.6831 1066(8) 1042.9293 862.5491
2836 141.7331 1055(8) 1039.9576 862.9052
2837 141.7831 1056(8) 1036.2640 863.2611
2838 141.8331 1043(8) 1031.6873 863.6170
2839 141.8831 1042(8) 1026.1440 863.9730
2840 141.9331 1046(8) 1019.6494 864.3290
2841 141.9831 1019(8) 1012.3027 864.6849
2842 142.0331 1002(8) 1004.2678 865.0410
2843 142.0831 986(8) 995.7462 865.3968
2844 142.1331 978(8) 986.9399 865.7528
2845 142.1831 974(8) 978.0480 866.1088
2846 142.2331 949(8) 969.2111 866.4648
2847 142.2831 942(8) 960.6458 866.8207
2848 142.3331 942(8) 952.4406 867.1766
2849 142.3831 931(8) 944.6851 867.5326
2850 142.4331 911(8) 937.4530 867.8886
2851 142.4831 919(8) 930.5323 868.2446
2852 142.5331 907(8) 924.4769 868.6006
2853 142.5831 902(8) 919.0352 868.9565
2854 142.6331 895(8) 914.1997 869.3124
2855 142.6831 894(8) 909.9546 869.6685
2856 142.7331 895(8) 906.2715 870.0244
2857 142.7831 914(8) 903.1144 870.3804
2858 142.8331 906(8) 900.4419 870.7363
2859 142.8831 889(8) 898.2075 871.0923
2860 142.9331 889(8) 896.3657 871.4482
2861 142.9831 889(8) 894.8712 871.8042
2862 143.0331 877(8) 893.6807 872.1602
2863 143.0831 882(8) 890.5841 870.3461
2864 143.1331 897(8) 887.7102 868.5315
2865 143.1831 889(8) 885.0349 866.7169
2866 143.2331 883(8) 882.5262 864.9022
2867 143.2831 870(8) 880.1600 863.0875
2868 143.3331 881(8) 877.9165 861.2734
2869 143.3831 870(8) 875.7772 859.4588
2870 143.4331 879(8) 873.7283 857.6442
2871 143.4831 862(8) 871.7578 855.8295
2872 143.5331 869(8) 872.2366 856.3962
2873 143.5831 874(8) 872.7745 856.9628
2874 143.6331 868(8) 873.3639 857.5295
2875 143.6831 883(8) 873.9973 858.0963
2876 143.7331 889(8) 874.6680 858.6630
2877 143.7831 872(8) 875.3693 859.2297
2878 143.8331 870(8) 876.0940 859.7963
2879 143.8831 895(8) 876.8361 860.3630
2880 143.9331 888(8) 877.5884 860.9297
2881 143.9831 882(8) 878.3452 861.4965
2882 144.0331 881(8) 879.1007 862.0632
2883 144.0831 898(8) 879.8513 862.6297
2884 144.1331 896(8) 880.5960 863.1965
2885 144.1831 883(8) 881.3360 863.7632
2886 144.2331 880(8) 882.0759 864.3299
2887 144.2831 880(8) 882.8235 864.8966
2888 144.3331 881(8) 883.5891 865.4632
2889 144.3831 877(8) 884.3865 866.0299
2890 144.4331 880(8) 885.2305 866.5966
2891 144.4831 889(8) 886.1382 867.1633
2892 144.5331 888(8) 887.1279 867.7301
2893 144.5831 876(8) 888.2183 868.2966
2894 144.6331 882(8) 889.4304 868.8633
2895 144.6831 893(8) 890.7842 869.4301
2896 144.7331 882(8) 892.3005 869.9968
2897 144.7831 886(8) 893.9996 870.5635
2898 144.8331 888(8) 895.9008 871.1301
2899 144.8831 895(8) 898.0243 871.6968
2900 144.9331 898(8) 900.3870 872.2635
2901 144.9831 895(8) 903.0044 872.8303
2902 145.0331 902(8) 905.8894 873.3970
2903 145.0831 890(8) 909.0504 873.9636
2904 145.1331 891(8) 912.4948 874.5303
2905 145.1831 914(8) 916.2088 875.0970
2906 145.2331 902(8) 920.2131 875.6638
2907 145.2831 919(8) 924.4822 876.2305
2908 145.3331 938(8) 928.9949 876.7970
2909 145.3831 949(8) 933.7261 877.3637
2910 145.4331 942(8) 938.6385 877.9305
2911 145.4831 942(8) 943.6881 878.4972
2912 145.5331 960(8) 948.8245 879.0639
2913 145.5831 985(8) 953.9902 879.6305
2914 145.6331 997(8) 959.1288 880.1972
2915 145.6831 999(8) 964.1771 880.7639
2916 145.7331 998(8) 969.0720 881.3306
2917 145.7831 1022(8) 973.7488 881.8974
2918 145.8331 1017(8) 978.1392 882.4639
2919 145.8831 1017(8) 982.1759 883.0306
2920 145.9331 1003(8) 985.7858 883.5974
2921 145.9831 1013(8) 988.8977 884.1641
2922 146.0331 1009(8) 991.4471 884.7308
2923 146.0831 1002(8) 993.3836 885.2974
2924 146.1331 1008(8) 994.6038 885.8641
2925 146.1831 991(8) 995.2672 886.4308
2926 146.2331 976(8) 995.3327 886.9976
2927 146.2831 969(8) 994.8715 887.5643
2928 146.3331 967(8) 993.9821 888.1309
2929 146.3831 974(8) 992.7803 888.6976
2930 146.4331 960(8) 991.3937 889.2643
2931 146.4831 953(8) 989.9464 889.8310
2932 146.5331 953(8) 988.5557 890.3978
2933 146.5831 953(8) 987.3259 890.9643
2934 146.6331 958(8) 986.3446 891.5310
2935 146.6831 956(8) 985.6831 892.0978
2936 146.7331 959(8) 985.3942 892.6645
2937 146.7831 949(8) 985.5128 893.2312
2938 146.8331 958(8) 986.0554 893.7977
2939 146.8831 958(8) 894.3645 894.3645
_pd_proc_number_of_points        2679

loop_
_refln_index_h
_refln_index_k
_refln_index_l
_refln_mult
_pd_refln_phase_id
_refln_observed_status
_refln_F_squared_meas
_refln_F_squared_calc
_refln_phase_calc
_refln_d_spacing
0 0 2 2 1 o 4.2753 3.8523 180.00 6.41447
1 1 0 4 1 o 5.2863 5.4224 180.00 5.82165
1 1 2 8 1 o 15.9941 16.1269 0.00 4.31091
2 0 0 4 1 o 13.2127 13.3438 0.00 4.11653
2 1 1 16 1 o 0.0649 0.0638 180.00 3.53906
2 0 2 8 1 o 19.0846 19.1746 180.00 3.46447
0 0 4 2 1 o 42.6954 42.9644 0.00 3.20724
2 2 0 4 1 o 64.6801 64.7967 0.00 2.91082
1 1 4 8 1 o 15.6045 15.6216 0.00 2.80914
2 1 3 16 1 o 70.1825 70.1212 0.00 2.79020
2 2 2 8 1 o 0.7290 0.7132 0.00 2.65067
3 1 0 8 1 o 64.1025 63.8939 0.00 2.60352
2 0 4 8 1 o 8.2351 8.2617 0.00 2.53000
3 1 2 16 1 o 1.8106 1.7766 0.00 2.41238
3 2 1 16 1 o 15.2255 15.1398 0.00 2.24811
2 2 4 8 1 o 64.7304 64.1054 0.00 2.15546
0 0 6 2 1 o 98.8893 98.3648 0.00 2.13816
2 1 5 16 1 o 0.4182 0.4546 180.00 2.10508
4 0 0 4 1 o 2.0651 2.0672 180.00 2.05826
3 1 4 16 1 o 3.9035 3.7815 0.00 2.02136
3 2 3 16 1 o 19.2208 18.8342 180.00 2.01426
1 1 6 8 1 o 5.4506 5.4609 180.00 2.00707
4 1 1 16 1 o 14.3431 14.2479 180.00 1.97305
4 0 2 8 1 o 6.4388 6.5798 0.00 1.95984
3 3 0 4 1 o 14.7417 15.1232 180.00 1.94055
2 0 6 8 1 o 17.0387 16.7158 180.00 1.89747
3 3 2 8 1 o 0.4611 0.4613 0.00 1.85741
4 2 0 8 1 o 27.7445 28.0934 0.00 1.84097
4 1 3 16 1 o 9.0289 8.8839 180.00 1.80928
4 2 2 16 1 o 2.5138 2.5130 180.00 1.76953
4 0 4 8 1 o 74.4006 74.8005 0.00 1.73223
2 2 6 8 1 o 0.0003 0.0003 180.00 1.72322
3 2 5 16 1 o 12.5818 12.1905 0.00 1.70576
3 3 4 8 1 o 0.0034 0.0035 180.00 1.66029
3 1 6 16 1 o 41.5931 41.6181 0.00 1.65235
2 1 7 16 1 o 0.1955 0.1923 0.00 1.64069
4 3 1 16 1 o 2.4503 2.4100 0.00 1.63321
5 1 0 8 1 o 16.2580 16.5051 0.00 1.61464
0 0 8 2 1 o 20.9611 21.2795 0.00 1.60362
4 2 4 16 1 o 29.4226 29.3684 0.00 1.59663
4 1 5 16 1 o 9.4403 9.2428 180.00 1.57583
5 1 2 16 1 o 0.7604 0.7640 180.00 1.56579
1 1 8 8 1 o 8.2361 8.4894 0.00 1.54604
4 3 3 16 1 o 1.1141 1.0447 0.00 1.53663
5 2 1 16 1 o 1.3322 1.2211 180.00 1.51810
2 0 8 8 1 o 7.9724 8.4333 0.00 1.49424
4 0 6 8 1 o 58.0388 57.5177 180.00 1.48285
4 4 0 4 1 o 121.5192 122.0828 0.00 1.45541
5 1 4 16 1 o 1.0576 1.0733 180.00 1.44219
5 2 3 16 1 o 22.6902 22.8667 0.00 1.43960
3 3 6 8 1 o 12.5141 12.4643 180.00 1.43697
3 2 7 16 1 o 10.1135 9.9582 0.00 1.42928
4 4 2 8 1 o 19.3872 19.0114 180.00 1.41934
5 3 0 8 1 o 1.5414 1.5689 0.00 1.41196
2 2 8 8 1 o 44.2039 44.5205 0.00 1.40457
4 2 6 16 1 o 3.2149 3.1567 180.00 1.39510
4 3 5 16 1 o 3.7186 3.7406 0.00 1.38579
5 3 2 16 1 o 38.3150 38.4762 0.00 1.37895
6 0 0 4 1 o 43.9462 43.9170 0.00 1.37218
3 1 8 16 1 o 0.3278 0.3249 0.00 1.36539
4 1 7 16 1 o 12.8583 12.8331 180.00 1.35021
6 1 1 16 1 o 16.6734 16.5949 0.00 1.34604
6 0 2 8 1 o 0.4592 0.4561 0.00 1.34182
2 1 9 16 1 o 35.9069 36.0255 0.00 1.32930
4 4 4 8 1 o 5.3758 5.0541 0.00 1.32534
5 2 5 16 1 o 3.2930 3.1081 180.00 1.31336
6 2 0 8 1 o 14.0119 14.5742 0.00 1.30176
5 3 4 16 1 o 32.7323 33.1266 0.00 1.29227
6 1 3 16 1 o 2.3148 2.3097 180.00 1.29041
5 1 6 16 1 o 10.7317 10.5490 0.00 1.28851
0 0 10 2 1 o 0.7085 0.6916 180.00 1.28289
5 4 1 16 1 o 2.4494 2.4871 180.00 1.27938
6 2 2 16 1 o 9.4865 9.6443 180.00 1.27575
4 0 8 8 1 o 61.1086 61.2775 0.00 1.26500
6 0 4 8 1 o 52.2144 51.4600 0.00 1.26156
1 1 10 8 1 o 5.3528 5.5853 0.00 1.25284
3 3 8 8 1 o 0.7478 0.4796 0.00 1.23615
5 4 3 16 1 o 0.0026 0.0034 180.00 1.23133
4 3 7 16 1 o 0.6820 0.7040 0.00 1.22485
2 0 10 8 1 o 18.3614 18.9330 180.00 1.22479
6 3 1 16 1 o 0.7652 0.7590 0.00 1.22173
4 2 8 16 1 o 14.9687 14.8639 0.00 1.20920
3 2 9 16 1 o 9.2021 9.1370 180.00 1.20918
6 2 4 16 1 o 7.1705 7.0574 0.00 1.20619
4 4 6 8 1 o 14.1552 13.8227 0.00 1.20314
6 1 5 16 1 o 16.6791 16.7445 0.00 1.19715
6 3 3 16 1 o 19.7428 20.0511 180.00 1.17969
5 3 6 16 1 o 1.0103 1.0127 0.00 1.17824
5 2 7 16 1 o 0.0082 0.0079 180.00 1.17399
2 2 10 8 1 o 0.0121 0.0117 180.00 1.17394
5 5 0 4 1 o 9.7640 9.7338 180.00 1.16433
7 1 0 8 1 o 0.1615 0.1610 180.00 1.16433
4 1 9 16 1 o 5.1098 5.0083 180.00 1.16016
6 0 6 8 1 o 0.0266 0.0270 0.00 1.15482
3 1 10 16 1 o 2.6734 2.6482 0.00 1.15077
5 4 5 16 1 o 1.3127 1.2984 180.00 1.14952
5 5 2 8 1 o 0.0904 0.0906 180.00 1.14561
7 1 2 16 1 o 10.3915 10.4097 0.00 1.14561
6 4 0 8 1 o 19.5186 19.5307 0.00 1.14172
5 1 8 16 1 o 0.5894 0.5817 180.00 1.13780
7 2 1 16 1 o 11.8552 12.0431 180.00 1.12653
6 4 2 16 1 o 1.2291 1.2304 180.00 1.12405
6 2 6 16 1 o 4.3366 4.1549 180.00 1.11190
2 1 11 16 1 o 0.2752 0.2642 180.00 1.11182
6 3 5 16 1 o 0.5205 0.5159 0.00 1.10717
5 5 4 8 1 o 0.0355 0.0366 0.00 1.09444
7 1 4 16 1 o 6.0097 6.1874 0.00 1.09444
7 2 3 16 1 o 2.2585 2.3310 0.00 1.09331
6 1 7 16 1 o 8.7256 8.9018 0.00 1.08877
4 0 10 8 1 o 0.0374 0.0381 0.00 1.08873
7 3 0 8 1 o 2.9141 2.7376 0.00 1.08105
4 4 8 8 1 o 1.4593 1.3953 0.00 1.07773
4 3 9 16 1 o 0.7085 0.6776 0.00 1.07771
6 4 4 16 1 o 10.5586 10.3151 0.00 1.07560
3 3 10 8 1 o 0.7623 0.7457 180.00 1.07017
0 0 12 2 1 o 114.2101 116.9374 0.00 1.06908
7 3 2 16 1 o 0.4609 0.4421 180.00 1.06602
5 3 8 16 1 o 22.7469 22.5480 0.00 1.05972
5 4 7 16 1 o 2.6483 2.7321 180.00 1.05258
4 2 10 16 1 o 1.3085 1.3510 180.00 1.05254
1 1 12 8 1 o 3.3502 3.5025 180.00 1.05150
6 5 1 16 1 o 3.2143 3.3387 180.00 1.05059
6 0 8 8 1 o 22.6002 22.5057 0.00 1.04259
5 2 9 16 1 o 11.4039 11.3579 0.00 1.04258
3 2 11 16 1 o 5.4793 5.2472 0.00 1.03864
7 2 5 16 1 o 8.4987 8.4358 180.00 1.03484
2 0 12 8 1 o 3.9933 3.9665 0.00 1.03475
8 0 0 4 1 o 22.9423 23.6328 0.00 1.02913
7 3 4 16 1 o 0.0009 0.0009 180.00 1.02442
6 5 3 16 1 o 4.1938 4.1640 0.00 1.02350
5 5 6 8 1 o 7.8396 7.7251 180.00 1.02255
7 1 6 16 1 o 0.1101 0.1085 180.00 1.02255
6 3 7 16 1 o 0.5544 0.5406 0.00 1.01977
7 4 1 16 1 o 6.2613 6.2986 0.00 1.01797
8 1 1 16 1 o 0.0069 0.0069 0.00 1.01796
8 0 2 8 1 o 31.5040 31.9851 180.00 1.01614
6 2 8 16 1 o 4.0737 4.0313 0.00 1.01068
6 4 6 16 1 o 0.9160 0.9046 180.00 1.00713
4 1 11 16 1 o 3.8758 3.8255 180.00 1.00708
5 1 10 16 1 o 0.9586 0.9334 180.00 1.00444
2 2 12 8 1 o 21.0744 20.7064 0.00 1.00353
8 2 0 8 1 o 29.2655 29.5548 0.00 0.99840
7 4 3 16 1 o 2.6612 2.5372 0.00 0.99326
8 1 3 16 1 o 0.4032 0.3844 180.00 0.99326
3 1 12 16 1 o 11.3185 11.6422 0.00 0.98895
8 2 2 16 1 o 0.4309 0.4354 0.00 0.98653
6 1 9 16 1 o 0.9047 0.8849 180.00 0.98152
8 0 4 8 1 o 0.3087 0.2855 180.00 0.97992
6 5 5 16 1 o 5.3521 5.4158 180.00 0.97505
6 6 0 4 1 o 9.7338 10.3082 0.00 0.97027
7 3 6 16 1 o 1.6927 1.7454 0.00 0.96475
7 2 7 16 1 o 9.8568 9.7587 180.00 0.96242
4 4 10 8 1 o 7.7701 7.6842 180.00 0.96239
8 3 1 16 1 o 0.0025 0.0023 0.00 0.96090
6 6 2 8 1 o 0.5503 0.4750 0.00 0.95936
7 5 0 8 1 o 20.8840 19.8178 0.00 0.95707
5 4 9 16 1 o 0.0030 0.0029 0.00 0.95475
8 2 4 16 1 o 22.7595 22.6396 0.00 0.95328
2 1 13 16 1 o 0.5623 0.5591 0.00 0.95320
4 3 11 16 1 o 2.7232 2.7073 0.00 0.95173
5 3 10 16 1 o 15.9145 15.9862 0.00 0.94950
7 4 5 16 1 o 7.5816 7.6553 0.00 0.94880
8 1 5 16 1 o 0.1217 0.1229 180.00 0.94880
4 0 12 8 1 o 0.0853 0.0862 180.00 0.94873
7 5 2 16 1 o 0.8193 0.8286 0.00 0.94659
5 5 8 8 1 o 1.0658 1.1191 180.00 0.94218
7 1 8 16 1 o 6.3098 6.6252 0.00 0.94218
8 3 3 16 1 o 0.2847 0.2908 0.00 0.94004
6 0 10 8 1 o 1.2207 1.1694 0.00 0.93712
3 3 12 8 1 o 7.3747 7.1066 180.00 0.93638
6 4 8 16 1 o 14.4533 14.4966 0.00 0.93008
6 3 9 16 1 o 11.0972 11.1316 180.00 0.93007
6 6 4 8 1 o 22.4689 22.7593 0.00 0.92871
8 0 6 8 1 o 0.0624 0.0627 180.00 0.92731
5 2 11 16 1 o 2.3206 2.3298 180.00 0.92727
4 2 12 16 1 o 8.5652 8.4199 0.00 0.92450
8 4 0 8 1 o 0.0118 0.0106 180.00 0.92048
7 5 4 16 1 o 0.9615 0.9683 0.00 0.91711
0 0 14 2 1 o 3.2775 3.3974 180.00 0.91635
6 5 7 16 1 o 0.7462 0.7538 180.00 0.91377
6 2 10 16 1 o 6.5602 6.6262 180.00 0.91374
8 4 2 16 1 o 0.2391 0.2420 0.00 0.91115
9 1 0 8 1 o 0.0638 0.0633 180.00 0.90919
3 2 13 16 1 o 3.5274 3.4626 0.00 0.90586
1 1 14 8 1 o 2.9487 2.9423 0.00 0.90521
8 2 6 16 1 o 0.2685 0.2684 0.00 0.90464
8 3 5 16 1 o 0.2524 0.2457 180.00 0.90209
9 1 2 16 1 o 3.9056 3.8160 0.00 0.90019
7 3 8 16 1 o 1.7765 1.8388 180.00 0.89639
2 0 14 8 1 o 7.8877 8.0964 180.00 0.89446
7 4 7 16 1 o 2.9019 2.8751 0.00 0.89205
8 1 7 16 1 o 0.2415 0.2392 0.00 0.89205
5 1 12 16 1 o 2.0733 2.0390 0.00 0.89139
7 6 1 16 1 o 0.0366 0.0360 180.00 0.89084
9 2 1 16 1 o 5.0463 4.9614 0.00 0.89084
7 2 9 16 1 o 1.2302 1.2247 0.00 0.88594
8 4 4 16 1 o 17.3835 17.4324 0.00 0.88477
4 1 13 16 1 o 6.3220 6.3444 180.00 0.88470
6 6 6 8 1 o 1.8662 1.9198 180.00 0.88356
6 1 11 16 1 o 8.7523 9.0135 0.00 0.88352
9 1 4 16 1 o 3.8845 3.7571 0.00 0.87472
7 6 3 16 1 o 13.8155 13.5171 180.00 0.87414
9 2 3 16 1 o 0.1479 0.1447 180.00 0.87414
2 2 14 8 1 o 0.1742 0.1707 180.00 0.87406
7 5 6 16 1 o 15.9258 15.8037 0.00 0.87355
8 5 1 16 1 o 0.3595 0.3742 180.00 0.87069
9 3 0 8 1 o 3.9917 4.1891 0.00 0.86784
8 0 8 8 1 o 0.8868 0.9024 180.00 0.86612
3 1 14 16 1 o 0.2084 0.2090 0.00 0.86438
5 4 11 16 1 o 0.4725 0.4719 180.00 0.86385
5 5 10 8 1 o 0.2509 0.2460 0.00 0.86218
7 1 10 16 1 o 2.1989 2.1554 0.00 0.86218
4 4 12 8 1 o 35.4208 35.0675 0.00 0.86161
9 3 2 16 1 o 0.2427 0.2446 180.00 0.86001
8 5 3 16 1 o 0.8338 0.9076 0.00 0.85508
8 3 7 16 1 o 0.2752 0.2848 0.00 0.85290
6 4 10 16 1 o 5.0389 5.2153 180.00 0.85288
5 3 12 16 1 o 0.0564 0.0586 0.00 0.85232
8 2 8 16 1 o 19.8280 19.3471 0.00 0.84756
6 5 9 16 1 o 2.0507 2.0010 0.00 0.84755
4 3 13 16 1 o 0.0985 0.0972 0.00 0.84646
8 4 6 16 1 o 15.5904 15.4627 180.00 0.84547
6 3 11 16 1 o 0.1730 0.1716 0.00 0.84543
7 6 5 16 1 o 0.1783 0.1800 180.00 0.84338
9 2 5 16 1 o 6.7521 6.8147 0.00 0.84338
6 0 12 8 1 o 13.3689 13.5086 0.00 0.84333
9 3 4 16 1 o 0.4351 0.4253 180.00 0.83771
4 0 14 8 1 o 0.2283 0.2290 0.00 0.83714
9 1 6 16 1 o 0.0172 0.0176 180.00 0.83669
9 4 1 16 1 o 2.1464 2.1078 180.00 0.83417
2 1 15 16 1 o 9.6004 9.6601 0.00 0.83308
7 7 0 4 1 o 0.0306 0.0331 180.00 0.83166

#END OF CIF
_chemical_properties_physical    
Air-sensitive,Moisture-sensitive,Oxygen-sensitive
####################################################################### 
# 
# This file contains crystal structure data downloaded from the 
# Cambridge Structural Database (CSD) hosted by the Cambridge 
# Crystallographic Data Centre (CCDC).
# 
# Full information about CCDC data access policies and citation 
# guidelines are available at http://www.ccdc.cam.ac.uk/access/V1 
# 
# Audit and citation data items may have been added by the CCDC. 
# Please retain this information to preserve the provenance of 
# this file and to allow appropriate attribution of the data. 
# 
#######################################################################

data_Rb3MoO4D
_database_code_depnum_ccdc_archive 'CCDC 2127403'
loop_
_audit_author_name
_audit_author_address
'Alexander Mutschke'
;Technical University of Munich
Germany
;
_audit_update_record             
;
2021-12-09 deposited with the CCDC.	2022-05-25 downloaded from the CCDC.
;

#=============================================================================

# 5. CHEMICAL DATA

_chemical_name_systematic        'Rubidium molybdenum tetraoxide deuteride'
_chemical_name_common            'Rubidium molybdate hydride'
_chemical_formula_moiety         'O4 Mo, 3 (Rb), 1(D)'
_chemical_formula_structural     ?
_chemical_formula_analytical     ?
_chemical_formula_iupac          'Rb 3 Mo O4 D'
_chemical_formula_sum            'D O4 Mo Rb3'
_chemical_formula_weight         417.355
_chemical_melting_point          ?
_chemical_compound_source        synthetic

loop_
_atom_type_symbol
_atom_type_scat_length_neutron
_atom_type_scat_source
Mo 0.67150 V.F._Sears_Neutron_News_3_26_(1992)
Rb 0.70900 V.F._Sears_Neutron_News_3_26_(1992)
O 0.58030 V.F._Sears_Neutron_News_3_26_(1992)
D 0.66710 V.F._Sears_Neutron_News_3_26_(1992)

#=============================================================================

# 6. POWDER SPECIMEN AND CRYSTAL DATA

_symmetry_cell_setting           Tetragonal
_symmetry_space_group_name_H-M   'I 4/m c m'
_symmetry_space_group_name_Hall  '-I 4 2c'

loop_
_symmetry_equiv_pos_as_xyz
x,y,z
-y,x,z
-x,-y,z
y,-x,z
-x,y,z+1/2
y,x,z+1/2
x,-y,z+1/2
-y,-x,z+1/2
-x,-y,-z
y,-x,-z
x,y,-z
-y,x,-z
x,-y,-z+1/2
-y,-x,-z+1/2
-x,y,-z+1/2
y,x,-z+1/2
x+1/2,y+1/2,z+1/2
-y+1/2,x+1/2,z+1/2
-x+1/2,-y+1/2,z+1/2
y+1/2,-x+1/2,z+1/2
-x+1/2,y+1/2,z
y+1/2,x+1/2,z
x+1/2,-y+1/2,z
-y+1/2,-x+1/2,z
-x+1/2,-y+1/2,-z+1/2
y+1/2,-x+1/2,-z+1/2
x+1/2,y+1/2,-z+1/2
-y+1/2,x+1/2,-z+1/2
x+1/2,-y+1/2,-z
-y+1/2,-x+1/2,-z
-x+1/2,y+1/2,-z
y+1/2,x+1/2,-z

_cell_length_a                   7.8620(3)
_cell_length_b                   7.8620(3)
_cell_length_c                   12.2998(5)
_cell_angle_alpha                90.0000
_cell_angle_beta                 90.0000
_cell_angle_gamma                90.0000
_cell_volume                     760.26(5)
_cell_formula_units_Z            4
_cell_measurement_temperature    298.15

_pd_spec_mounting                'vanadium container sealed with indium wire'
_pd_spec_mount_mode              transmission
_pd_spec_shape                   cylinder
_pd_char_particle_morphology     crystalline
_pd_char_colour                  grey
_exptl_crystal_F_000             231.4
_exptl_crystal_density_diffrn    3.6548

#=============================================================================

# EXPERIMENTAL DATA

_exptl_special_details           
; Refinement based on neutron diffraction data
;

_pd_instr_location               
; D2b at Institut Laue-Langevin 71 avenue des Martyrs
CS 20156, 38042 GRENOBLE Cedex 9, France
;
_pd_calibration_special_details  'external standard'

_diffrn_ambient_temperature      298.15
_diffrn_source                   'nuclear reactor'
_diffrn_radiation_type           'Constant neutron wavelength'
_diffrn_radiation_wavelength     1.59400

_diffrn_radiation_monochromator  'Germanium 335'
_diffrn_measurement_device_type  D2B
_diffrn_measurement_method       Transmission
_diffrn_detector                 '128 3He counting tubes'
_pd_meas_scan_method             step

_pd_meas_number_of_points        3199
_pd_meas_2theta_range_min        0.05000
_pd_meas_2theta_range_max        159.95000
_pd_meas_2theta_range_inc        0.050018
#=============================================================================

# REFINEMENT DATA

_refine_special_details          
; refinement based on neutron diffraction data
;


_pd_proc_ls_profile_function     'pseudo voigt'
_pd_proc_ls_background_function  'Interpolation of background points'


#  The following profile R-factors are NOT CORRECTED for background
#  The sum is extended to all non-excluded points.
#  These are the current CIF standard

_pd_proc_ls_prof_R_factor        1.4875
_pd_proc_ls_prof_wR_factor       2.0288
_pd_proc_ls_prof_wR_expected     0.6549

#  The following profile R-factors are CORRECTED for background
#  The sum is extended to all non-excluded points.

_pd_proc_ls_prof_cR_factor       6.0566
_pd_proc_ls_prof_cwR_factor      6.4275
_pd_proc_ls_prof_cwR_expected    2.0748


_pd_proc_ls_prof_chi2            9.5963
_pd_proc_ls_prof_echi2           9.5963
_refine_ls_goodness_of_fit_all   3.0978

#  Items related to LS refinement

_refine_ls_R_I_factor            1.7976
_refine_ls_number_reflns         230
_refine_ls_number_parameters     112
_refine_ls_number_restraints     0
_refine_ls_shift/su_max          0.0

_pd_proc_2theta_range_min        0.0012
_pd_proc_2theta_range_max        159.9012
_pd_proc_2theta_range_inc        0.050018
_pd_proc_wavelength              1.594000
_pd_proc_info_excluded_regions   '0-10, 150-160'

_pd_block_diffractogram_id       Rb3MoO4D


_computing_data_collection       ?
_computing_structure_solution    JANA2006
_computing_structure_refinement  FULLPROF
_computing_molecular_graphics    'DIAMOND 3.2k'
_computing_publication_material  ?

#=============================================================================

# 9. ATOMIC COORDINATES AND DISPLACEMENT PARAMETERS

loop_
_atom_site_label
_atom_site_fract_x
_atom_site_fract_y
_atom_site_fract_z
_atom_site_U_iso_or_equiv
_atom_site_occupancy
_atom_site_adp_type
_atom_site_type_symbol
Mo1 0.00000 0.50000 0.25000 0.0183(11) 1.00000 Uani Mo
Rb1 0.19049(13) 0.69049(13) 0.00000 0.0288(8) 1.00000 Uani Rb
Rb2 0.00000 0.00000 0.25000 0.0371(13) 1.00000 Uani Rb
O1 0.12924(13) 0.62924(13) 0.66646(17) 0.0537(11) 1.00000 Uani O
D1 0.00000 0.00000 0.00000 0.0431(14) 1.00000 Uani D

loop_
_atom_site_aniso_label
_atom_site_aniso_U_11
_atom_site_aniso_U_22
_atom_site_aniso_U_33
_atom_site_aniso_U_12
_atom_site_aniso_U_13
_atom_site_aniso_U_23
_atom_site_aniso_type_symbol
Mo1 0.0227(9) 0.0227(9) 0.0094(14) 0.00000 0.00000 0.00000 Mo
Rb1 0.0298(7) 0.0298(7) 0.0268(11) -0.0054(9) 0.00000 0.00000 Rb
Rb2 0.0357(11) 0.0357(11) 0.0399(18) 0.00000 0.00000 0.00000 Rb
O1 0.0581(10) 0.0581(10) 0.0450(11) -0.0185(10) 0.0222(6) 0.0222(6) O
D1 0.0364(10) 0.0364(10) 0.0565(20) 0.00000 0.00000 0.00000 D


#=============================================================================

# DISTANCES AND ANGLES / MOLECULAR GEOMETRY 

_geom_special_details            'molybdate tetrahedron'

loop_
_geom_bond_atom_site_label_1
_geom_bond_atom_site_label_2
_geom_bond_site_symmetry_1
_geom_bond_site_symmetry_2
_geom_bond_distance
_geom_bond_publ_flag
Mo1 O1b -42m m 1.7665(15) ?

loop_
_geom_angle_atom_site_label_1
_geom_angle_atom_site_label_2
_geom_angle_atom_site_label_3
_geom_angle_site_symmetry_1
_geom_angle_site_symmetry_2
_geom_angle_site_symmetry_3
_geom_angle
_geom_angle_publ_flag
O1a Mo1 O1b m -42m m 108.865(49) ?
O1a Mo1 O1c m -42m m 109.775(58) ?
#=============================================================================
# POWDER PROFILE

loop_
_pd_proc_point_id
_pd_proc_2theta_corrected
_pd_proc_intensity_total
_pd_calc_intensity_total
_pd_proc_intensity_bkg_calc

201 10.0012 913(7) 853.7126 853.5867
202 10.0512 904(7) 854.8212 854.6924
203 10.1012 903(7) 855.9299 855.7982
204 10.1512 896(7) 857.0388 856.9039
205 10.2012 896(7) 858.1478 858.0096
206 10.2512 891(7) 859.2569 859.1154
207 10.3012 898(7) 860.6008 860.2211
208 10.3512 894(7) 861.7153 861.3268
209 10.4012 889(7) 862.8302 862.4325
210 10.4512 885(7) 863.9454 863.5382
211 10.5012 890(7) 865.0610 864.6440
212 10.5512 884(7) 866.1769 865.7497
213 10.6012 880(7) 867.2932 866.8554
214 10.6512 883(7) 868.4099 867.9611
215 10.7012 876(7) 869.5271 869.0669
216 10.7512 875(7) 870.6447 870.1726
217 10.8012 867(7) 871.7627 871.2783
218 10.8512 865(7) 872.8813 872.3840
219 10.9012 869(7) 874.0004 873.4897
220 10.9512 870(7) 875.1199 874.5955
221 11.0012 867(7) 876.2402 875.7012
222 11.0512 858(7) 877.3610 876.8069
223 11.1012 859(7) 878.4824 877.9127
224 11.1512 859(7) 879.6046 879.0184
225 11.2012 867(7) 880.7274 880.1241
226 11.2512 857(7) 881.8508 881.2299
227 11.3012 850(7) 882.9751 882.3356
228 11.3512 853(7) 880.3688 879.7100
229 11.4012 846(7) 877.7632 877.0844
230 11.4512 848(7) 875.1584 874.4588
231 11.5012 855(7) 872.5543 871.8332
232 11.5512 852(7) 869.9510 869.2076
233 11.6012 839(7) 867.3484 866.5820
234 11.6512 840(7) 864.7465 863.9564
235 11.7012 836(7) 862.1450 861.3308
236 11.7512 837(7) 859.5440 858.7052
237 11.8012 837(7) 856.9433 856.0796
238 11.8512 843(7) 854.3428 853.4540
239 11.9012 841(7) 852.3123 850.8284
240 11.9512 831(7) 849.7238 848.2028
241 12.0012 833(7) 847.1352 845.5772
242 12.0512 828(7) 844.5461 842.9516
243 12.1012 825(7) 841.9563 840.3260
244 12.1512 836(7) 839.3654 837.7004
245 12.2012 844(7) 836.7731 835.0748
246 12.2512 843(7) 834.1793 832.4492
247 12.3012 828(7) 831.5839 829.8236
248 12.3512 826(7) 828.9869 827.1980
249 12.4012 828(7) 826.3885 824.5724
250 12.4512 826(7) 823.7894 821.9468
251 12.5012 822(7) 821.1901 819.3212
252 12.5512 811(7) 818.5921 816.6956
253 12.6012 816(7) 815.9970 814.0700
254 12.6512 813(7) 813.4071 811.4444
255 12.7012 822(7) 810.8254 808.8188
256 12.7512 818(7) 808.2559 806.1932
257 12.8012 820(7) 805.7045 803.5676
258 12.8512 810(7) 803.1793 800.9420
259 12.9012 811(7) 800.6927 798.3164
260 12.9512 816(7) 798.2634 795.6908
261 13.0012 809(7) 795.9200 793.0652
262 13.0512 813(7) 793.7048 790.4396
263 13.1012 804(7) 791.6788 787.8140
264 13.1512 810(7) 789.9252 785.1884
265 13.2012 814(7) 788.5524 782.5628
266 13.2512 812(7) 787.6919 779.9372
267 13.3012 810(7) 787.4918 777.3116
268 13.3512 813(7) 788.1016 774.6860
269 13.4012 806(7) 789.6498 772.0604
270 13.4512 796(6) 792.2145 769.4348
271 13.5012 793(6) 795.7892 766.8092
272 13.5512 797(6) 802.5162 766.4464
273 13.6012 803(7) 809.8898 766.0836
274 13.6512 804(7) 817.4845 765.7208
275 13.7012 804(7) 824.7960 765.3580
276 13.7512 802(7) 831.2484 764.9951
277 13.8012 807(7) 836.1978 764.6323
278 13.8512 807(7) 839.1309 764.2695
279 13.9012 799(6) 839.6762 763.9067
280 13.9512 804(7) 837.7014 763.5439
281 14.0012 811(7) 833.3677 763.1811
282 14.0512 810(7) 827.1414 762.8183
283 14.1012 798(6) 819.7498 762.4554
284 14.1512 799(6) 812.0833 762.0927
285 14.2012 807(7) 805.0683 761.7299
286 14.2512 805(7) 799.5484 761.3670
287 14.3012 803(7) 796.2071 761.0042
288 14.3512 805(7) 796.4005 761.5026
289 14.4012 813(7) 799.5795 762.0010
290 14.4512 811(7) 805.8881 762.4995
291 14.5012 816(7) 815.2994 762.9979
292 14.5512 812(7) 827.5872 763.4963
293 14.6012 818(7) 842.2731 763.9948
294 14.6512 826(7) 858.5669 764.4932
295 14.7012 832(7) 875.3105 764.9916
296 14.7512 843(7) 890.9471 765.4901
297 14.8012 845(7) 903.5739 765.9885
298 14.8512 845(7) 911.2322 766.4869
299 14.9012 843(7) 912.5574 766.9854
300 14.9512 859(7) 907.4874 767.4838
301 15.0012 850(7) 897.3610 767.9822
302 15.0512 842(7) 884.2206 768.4807
303 15.1012 840(7) 869.9763 768.9791
304 15.1512 834(7) 856.0032 769.4775
305 15.2012 829(7) 843.1472 769.9759
306 15.2512 832(7) 831.8710 770.4743
307 15.3012 829(7) 822.3863 770.9728
308 15.3512 819(7) 814.7347 771.4712
309 15.4012 817(7) 808.8361 771.9696
310 15.4512 817(7) 804.5270 772.4680
311 15.5012 823(7) 801.5994 772.9665
312 15.5512 820(7) 799.8420 773.4649
313 15.6012 827(7) 799.0817 773.9633
314 15.6512 825(7) 799.2170 774.4617
315 15.7012 825(7) 800.2461 774.9602
316 15.7512 832(7) 802.2897 775.4586
317 15.8012 829(7) 805.6135 775.9570
318 15.8512 841(7) 810.6476 776.4554
319 15.9012 849(7) 818.0000 776.9539
320 15.9512 854(7) 828.4459 777.4523
321 16.0012 862(7) 842.8727 777.9507
322 16.0512 873(7) 862.1611 778.4492
323 16.1012 886(7) 886.9843 778.9476
324 16.1512 903(7) 917.5570 779.4460
325 16.2012 919(7) 953.3514 779.9445
326 16.2512 945(7) 992.8631 780.4429
327 16.3012 971(7) 1033.4332 780.9413
328 16.3512 984(7) 1071.1772 781.4398
329 16.4012 1002(7) 1101.2925 781.9382
330 16.4512 1013(7) 1118.5898 782.4366
331 16.5012 1013(7) 1119.8384 782.9350
332 16.5512 1014(7) 1105.1869 783.4335
333 16.6012 1004(7) 1078.2520 783.9319
334 16.6512 995(7) 1044.1877 784.4303
335 16.7012 975(7) 1007.6640 784.9287
373 18.6012 764(6) 810.2319 803.8690
374 18.6512 752(6) 810.6724 804.3674
375 18.7012 757(6) 811.1238 804.8658
376 18.7512 751(6) 811.5869 805.3643
377 18.8012 757(6) 812.0620 805.8627
378 18.8512 752(6) 812.5512 806.3611
379 18.9012 752(6) 813.0572 806.8596
380 18.9512 756(6) 814.3112 807.3580
381 19.0012 758(6) 814.8814 807.8564
382 19.0512 754(6) 815.4884 808.3549
383 19.1012 751(6) 816.1459 808.8533
384 19.1512 749(6) 816.8746 809.3517
385 19.2012 760(6) 816.7826 808.9277
386 19.2512 755(6) 816.8359 808.5037
387 19.3012 765(6) 817.0945 808.0797
388 19.3512 764(6) 817.6366 807.6557
389 19.4012 773(6) 818.5588 807.2317
390 19.4512 776(6) 819.9707 806.8077
391 19.5012 766(6) 821.9857 806.3837
392 19.5512 774(6) 824.4752 805.9597
393 19.6012 773(6) 827.9633 805.5357
394 19.6512 791(6) 832.2194 805.1117
395 19.7012 807(7) 837.1587 804.6877
396 19.7512 817(7) 842.5942 804.2637
397 19.8012 826(7) 848.2316 803.8397
398 19.8512 840(7) 853.6840 803.4157
399 19.9012 847(7) 858.5082 802.9917
400 19.9512 863(7) 862.2561 802.5677
401 20.0012 881(7) 864.5415 802.1437
402 20.0512 899(7) 865.1060 801.7197
403 20.1012 911(7) 863.8735 801.2957
404 20.1512 908(7) 860.9769 800.8717
405 20.2012 906(7) 856.7460 800.4477
406 20.2512 905(7) 851.6554 800.0237
407 20.3012 896(7) 846.2420 799.5997
408 20.3512 889(7) 841.0131 799.1757
409 20.4012 876(7) 836.3646 798.7517
410 20.4512 859(7) 832.5355 798.3277
411 20.5012 848(7) 829.6001 797.9037
412 20.5512 831(7) 827.4979 797.4797
413 20.6012 817(7) 826.0814 797.0557
414 20.6512 804(7) 825.1679 796.6317
415 20.7012 797(6) 824.5839 796.2077
416 20.7512 800(6) 824.1943 795.7838
417 20.8012 791(6) 823.9159 795.3597
418 20.8512 793(6) 823.7159 794.9357
419 20.9012 797(6) 823.6018 794.5117
420 20.9512 786(6) 823.6060 794.0877
421 21.0012 782(6) 823.7786 793.6638
422 21.0512 782(6) 824.1483 793.2397
423 21.1012 787(6) 824.1970 792.8157
424 21.1512 772(6) 825.0545 792.3917
425 21.2012 772(6) 826.1229 791.8370
426 21.2512 784(6) 827.5319 791.2823
427 21.3012 796(6) 829.3398 790.7276
428 21.3512 794(6) 831.6440 790.1729
429 21.4012 805(7) 834.6078 789.6182
430 21.4512 817(7) 838.4989 789.0635
431 21.5012 834(7) 843.7453 788.5087
432 21.5512 855(7) 851.0123 787.9540
433 21.6012 874(7) 861.2977 787.3993
434 21.6512 895(7) 876.0427 786.8446
435 21.7012 932(7) 897.2211 786.2899
436 21.7512 973(7) 927.3737 785.7352
437 21.8012 1015(7) 969.5045 785.1804
438 21.8512 1077(8) 1026.7581 784.6257
439 21.9012 1145(8) 1101.8578 784.0710
440 21.9512 1232(8) 1196.2946 783.5163
441 22.0012 1349(8) 1309.4116 782.9616
442 22.0512 1475(9) 1437.5032 782.4069
443 22.1012 1597(9) 1573.0276 781.8522
444 22.1512 1722(10) 1704.1045 781.2974
445 22.2012 1842(10) 1814.7319 780.7427
446 22.2512 1924(10) 1887.4326 780.1880
447 22.3012 1941(10) 1909.4237 779.6333
448 22.3512 1923(10) 1879.3373 779.0786
449 22.4012 1832(10) 1807.8257 778.5239
450 22.4512 1736(10) 1710.9041 777.9692
451 22.5012 1613(9) 1603.1442 777.4144
452 22.5512 1497(9) 1494.5865 776.8597
453 22.6012 1375(9) 1391.5325 776.3051
454 22.6512 1283(8) 1297.6890 775.7503
455 22.7012 1198(8) 1215.3350 775.1956
456 22.7512 1142(8) 1145.9347 774.6409
457 22.8012 1094(8) 1090.4622 774.0862
458 22.8512 1062(7) 1049.5266 773.5314
459 22.9012 1045(7) 1023.4277 772.9767
460 22.9512 1049(7) 1012.0454 772.4220
461 23.0012 1056(7) 1014.9680 771.8673
462 23.0512 1065(7) 1031.3143 771.3126
463 23.1012 1101(8) 1059.2661 770.7579
464 23.1512 1142(8) 1096.2444 770.2031
465 23.2012 1194(8) 1138.3721 769.6484
466 23.2512 1238(8) 1180.3438 769.0938
467 23.3012 1287(8) 1215.4219 768.5390
468 23.3512 1310(8) 1236.4009 767.9843
469 23.4012 1314(8) 1237.1226 767.4296
470 23.4512 1294(8) 1216.4423 766.8749
471 23.5012 1259(8) 1181.9526 766.3202
472 23.5512 1196(8) 1133.5042 765.7654
473 23.6012 1121(8) 1081.3455 765.2108
474 23.6512 1058(7) 1030.4114 764.6560
475 23.7012 1009(7) 983.7722 764.1013
476 23.7512 964(7) 943.0736 763.5466
477 23.8012 916(7) 908.9618 762.9919
478 23.8512 874(7) 881.3732 762.4372
479 23.9012 854(7) 859.7371 761.8824
480 23.9512 840(7) 843.1726 761.3278
481 24.0012 808(7) 830.6595 760.7730
482 24.0512 796(6) 821.1949 760.2183
483 24.1012 791(6) 813.9029 759.6636
484 24.1512 761(6) 808.0914 759.1089
485 24.2012 768(6) 803.2667 758.5541
486 24.2512 760(6) 799.1106 757.9995
487 24.3012 755(6) 795.4412 757.4447
488 24.3512 757(6) 792.1682 756.8900
489 24.4012 749(6) 789.2494 756.3353
490 24.4512 750(6) 786.6609 755.7806
491 24.5012 752(6) 784.3781 755.2259
492 24.5512 749(6) 782.3680 754.6711
493 24.6012 742(6) 780.5909 754.1165
494 24.6512 750(6) 779.0035 753.5617
495 24.7012 741(6) 777.5653 753.0070
496 24.7512 750(6) 775.5824 751.7928
497 24.8012 757(6) 773.6897 750.5786
498 24.8512 753(6) 771.8723 749.3643
499 24.9012 758(6) 770.1235 748.1500
500 24.9512 755(6) 768.4432 746.9359
501 25.0012 767(6) 766.8335 745.7216
502 25.0512 766(6) 765.2968 744.5073
503 25.1012 770(6) 763.8343 743.2932
504 25.1512 774(6) 762.4443 742.0789
505 25.2012 786(6) 761.1240 740.8646
506 25.2512 792(6) 759.8690 739.6505
507 25.3012 781(6) 758.6747 738.4362
508 25.3512 783(6) 757.5375 737.2219
509 25.4012 783(6) 756.4544 736.0077
510 25.4512 778(6) 755.4242 734.7935
511 25.5012 776(6) 754.4467 733.5792
512 25.5512 769(6) 753.5230 732.3650
513 25.6012 763(6) 752.6556 731.1508
514 25.6512 766(6) 751.8477 729.9365
515 25.7012 765(6) 751.1074 728.7223
516 25.7512 760(6) 751.9744 727.5081
517 25.8012 759(6) 751.4163 726.2938
518 25.8512 761(6) 750.9490 725.0796
519 25.9012 757(6) 750.5860 723.8653
520 25.9512 752(6) 750.3446 722.6511
521 26.0012 751(6) 750.2452 721.4369
522 26.0512 755(6) 750.3107 720.2226
523 26.1012 746(6) 750.5657 719.0084
524 26.1512 755(6) 751.0350 717.7941
525 26.2012 746(6) 752.2678 716.5799
526 26.2512 747(6) 754.4885 716.6119
527 26.3012 747(6) 757.0330 716.6439
528 26.3512 752(6) 759.8092 716.6758
529 26.4012 754(6) 762.8724 716.7078
530 26.4512 754(6) 766.2213 716.7397
531 26.5012 760(6) 769.8527 716.7717
532 26.5512 757(6) 773.7643 716.8036
533 26.6012 763(6) 777.9552 716.8356
534 26.6512 755(6) 782.4374 716.8676
535 26.7012 765(6) 787.1680 716.8996
536 26.7512 769(6) 792.2054 716.9315
537 26.8012 780(6) 795.8022 716.9635
538 26.8512 780(6) 801.6914 716.9955
539 26.9012 799(6) 808.2605 717.0275
540 26.9512 817(7) 815.8496 717.0594
541 27.0012 825(7) 824.9662 717.0914
542 27.0512 836(7) 836.3420 717.1234
543 27.1012 875(7) 851.0267 717.1553
544 27.1512 904(7) 870.5415 717.1873
545 27.2012 944(7) 897.0920 717.2192
546 27.2512 979(7) 933.8551 717.2512
547 27.3012 1036(7) 985.2511 717.2832
548 27.3512 1121(8) 1056.9750 717.3151
549 27.4012 1216(8) 1155.5281 717.3471
550 27.4512 1324(8) 1287.0779 717.3791
551 27.5012 1464(9) 1455.8624 717.4111
552 27.5512 1649(9) 1662.2809 717.4430
553 27.6012 1852(10) 1900.9467 717.4750
554 27.6512 2071(10) 2159.0115 717.5070
555 27.7012 2309(11) 2414.6768 717.5389
556 27.7512 2502(11) 2636.9023 717.5709
557 27.8012 2653(12) 2788.9785 717.6028
558 27.8512 2699(12) 2839.3220 717.6348
559 27.9012 2675(12) 2780.4617 717.6668
560 27.9512 2575(12) 2630.4844 717.6987
561 28.0012 2406(11) 2424.1865 717.7307
562 28.0512 2194(11) 2195.6074 717.7627
563 28.1012 1974(10) 1969.6288 717.7947
564 28.1512 1758(10) 1761.6125 717.8266
565 28.2012 1570(9) 1579.9414 717.8586
566 28.2512 1424(9) 1428.2351 717.8906
567 28.3012 1309(8) 1306.9537 717.9225
568 28.3512 1213(8) 1214.5121 717.9545
569 28.4012 1152(8) 1148.0887 717.9865
570 28.4512 1110(8) 1104.2778 718.0184
571 28.5012 1076(8) 1079.4690 718.0504
572 28.5512 1073(8) 1070.0842 718.0823
573 28.6012 1075(8) 1072.6467 718.1143
574 28.6512 1084(8) 1083.7776 718.1463
575 28.7012 1111(8) 1100.1694 718.1783
576 28.7512 1151(8) 1118.5957 718.2102
577 28.8012 1177(8) 1135.9915 718.2422
578 28.8512 1190(8) 1149.5925 718.2742
579 28.9012 1188(8) 1157.1056 718.3062
580 28.9512 1176(8) 1156.8423 718.3381
581 29.0012 1149(8) 1147.8702 718.3701
582 29.0512 1117(8) 1133.5319 718.4020
583 29.1012 1089(8) 1108.3218 718.4340
584 29.1512 1035(7) 1077.9583 718.4659
585 29.2012 1012(7) 1045.4541 718.4979
586 29.2512 970(7) 1014.0961 718.5299
587 29.3012 959(7) 986.7529 718.5619
588 29.3512 955(7) 965.5686 718.5938
589 29.4012 956(7) 952.0236 718.6258
590 29.4512 950(7) 947.2689 718.6578
591 29.5012 962(7) 954.9368 721.0994
592 29.5512 999(7) 974.2082 723.5412
593 29.6012 1034(7) 1007.0703 725.9828
594 29.6512 1074(8) 1055.5985 728.4246
595 29.7012 1125(8) 1121.2908 730.8663
596 29.7512 1195(8) 1204.1987 733.3079
597 29.8012 1288(8) 1302.0002 735.7496
598 29.8512 1392(9) 1409.1600 738.1913
599 29.9012 1484(9) 1516.3187 740.6331
600 29.9512 1577(9) 1610.1689 743.0747
601 30.0012 1656(9) 1675.2771 745.5164
602 30.0512 1679(9) 1699.4805 747.9581
603 30.1012 1694(9) 1681.1096 750.3998
604 30.1512 1661(9) 1631.2009 752.8416
605 30.2012 1603(9) 1567.7854 755.2832
606 30.2512 1548(9) 1509.0431 757.7249
607 30.3012 1485(9) 1465.7190 760.1666
608 30.3512 1447(9) 1445.6631 762.6083
609 30.4012 1429(9) 1450.5364 765.0500
610 30.4512 1458(9) 1477.1228 767.4916
611 30.5012 1496(9) 1528.3679 769.9333
612 30.5512 1544(9) 1572.9724 772.3751
613 30.6012 1597(9) 1608.8257 774.8167
614 30.6512 1631(9) 1624.4797 777.2585
615 30.7012 1631(9) 1612.4338 779.7001
616 30.7512 1577(9) 1571.5200 782.1418
617 30.8012 1504(9) 1506.6067 784.5836
618 30.8512 1418(9) 1425.9089 787.0252
619 30.9012 1331(8) 1338.1317 789.4669
620 30.9512 1231(8) 1250.8727 791.9086
621 31.0012 1145(8) 1169.9824 794.3503
622 31.0512 1069(8) 1099.4204 796.7920
623 31.1012 1029(7) 1041.3219 799.2336
624 31.1512 1010(7) 996.2014 801.6754
625 31.2012 989(7) 963.3538 804.1171
626 31.2512 966(7) 941.2875 806.5587
627 31.3012 953(7) 928.1959 809.0005
628 31.3512 956(7) 922.3089 811.4421
629 31.4012 959(7) 922.0884 813.8839
630 31.4512 960(7) 926.2687 816.3256
631 31.5012 969(7) 933.7823 818.7672
632 31.5512 990(7) 943.6445 821.2090
633 31.6012 1007(7) 954.8602 823.6506
634 31.6512 1021(7) 966.3675 826.0923
635 31.7012 1035(7) 977.2057 828.5341
636 31.7512 1038(7) 986.4343 830.9757
637 31.8012 1049(7) 993.3906 833.4174
638 31.8512 1045(7) 997.8238 835.8591
639 31.9012 1024(7) 999.7937 838.3008
640 31.9512 1010(7) 999.8828 840.7425
641 32.0012 1003(7) 998.8586 843.1841
642 32.0512 968(7) 997.5687 845.6258
643 32.1012 960(7) 996.4084 848.0676
644 32.1512 956(7) 995.7889 850.5093
645 32.2012 946(7) 995.8525 852.9510
646 32.2512 936(7) 993.1804 855.3926
647 32.3012 925(7) 994.9423 857.8343
648 32.3512 926(7) 993.9070 856.4391
649 32.4012 930(7) 994.1763 855.0441
650 32.4512 939(7) 996.1089 853.6490
651 32.5012 960(7) 1000.2023 852.2540
652 32.5512 984(7) 1007.1742 850.8589
653 32.6012 1002(7) 1018.1309 849.4637
654 32.6512 1030(7) 1034.7637 848.0687
655 32.7012 1072(8) 1059.6006 846.6736
656 32.7512 1132(8) 1096.2273 845.2785
657 32.8012 1207(8) 1149.3856 843.8835
658 32.8512 1287(8) 1224.8066 842.4883
659 32.9012 1392(9) 1328.6201 841.0933
660 32.9512 1540(9) 1466.0565 839.6982
661 33.0012 1706(9) 1640.0625 838.3031
662 33.0512 1909(10) 1849.1597 836.9081
663 33.1012 2139(11) 2085.6133 835.5129
664 33.1512 2374(11) 2333.6182 834.1178
665 33.2012 2599(12) 2571.8340 832.7228
666 33.2512 2775(12) 2758.9082 831.3277
667 33.3012 2862(12) 2862.3625 829.9326
668 33.3512 2839(12) 2858.8569 828.5375
669 33.4012 2751(12) 2752.3259 827.1424
670 33.4512 2579(12) 2571.5642 825.7474
671 33.5012 2359(11) 2353.4927 824.3523
672 33.5512 2093(11) 2129.0874 822.9572
673 33.6012 1857(10) 1919.2473 821.5621
674 33.6512 1664(9) 1736.3079 820.1670
675 33.7012 1504(9) 1586.2734 818.7719
676 33.7512 1395(9) 1470.8304 817.3769
677 33.8012 1323(8) 1388.7727 815.9818
678 33.8512 1276(8) 1337.3831 814.5867
679 33.9012 1251(8) 1313.7614 813.1916
680 33.9512 1270(8) 1315.9689 811.7965
681 34.0012 1296(8) 1343.9626 810.4015
682 34.0512 1382(9) 1400.2207 809.0064
683 34.1012 1483(9) 1490.1144 807.6112
684 34.1512 1613(9) 1621.9763 806.2162
685 34.2012 1817(10) 1807.0800 804.8211
686 34.2512 2043(10) 2059.2178 803.4260
687 34.3012 2391(11) 2391.0437 802.0310
688 34.3512 2808(12) 2813.9990 800.6358
689 34.4012 3327(13) 3330.6389 799.2408
690 34.4512 3914(14) 3938.0337 797.8457
691 34.5012 4621(16) 4616.8335 796.4506
692 34.5512 5346(17) 5334.3228 795.0555
693 34.6012 6082(18) 6035.5029 793.6604
694 34.6512 6680(19) 6635.5298 792.2653
695 34.7012 7060(19) 7026.0605 790.8703
696 34.7512 7120(19) 7110.1035 789.4752
697 34.8012 6930(19) 6856.1021 788.0801
698 34.8512 6454(18) 6322.1377 786.6850
699 34.9012 5767(17) 5619.8491 785.2899
700 34.9512 4955(16) 4858.9326 783.8949
701 35.0012 4153(15) 4119.9526 782.4998
702 35.0512 3429(13) 3451.8499 781.1047
703 35.1012 2817(12) 2879.9219 779.7096
704 35.1512 2343(11) 2412.5540 778.3145
705 35.2012 2032(10) 2045.4065 776.9194
706 35.2512 1790(10) 1767.7960 775.5244
707 35.3012 1620(9) 1563.2749 774.1293
708 35.3512 1496(9) 1414.9734 772.7342
709 35.4012 1411(9) 1307.5321 771.3391
710 35.4512 1344(8) 1228.4471 769.9440
711 35.5012 1276(8) 1168.4172 768.5490
712 35.5512 1225(8) 1121.2051 767.1539
713 35.6012 1169(8) 1082.8523 765.7588
714 35.6512 1117(8) 1050.9669 764.3637
715 35.7012 1064(7) 1024.0789 762.9686
716 35.7512 1008(7) 1001.2254 761.5735
717 35.8012 984(7) 981.7090 760.1785
718 35.8512 968(7) 964.9831 758.7833
719 35.9012 944(7) 950.6139 757.3883
720 35.9512 915(7) 938.3133 755.9932
721 36.0012 901(7) 927.7112 754.5981
722 36.0512 909(7) 918.6760 753.2031
723 36.1012 897(7) 911.0789 751.8079
724 36.1512 898(7) 904.8424 750.4128
725 36.2012 878(7) 899.9322 749.0178
726 36.2512 886(7) 896.3671 747.6227
727 36.3012 884(7) 894.5493 746.2277
728 36.3512 877(7) 893.9985 744.8325
729 36.4012 886(7) 898.3284 746.4814
730 36.4512 900(7) 904.8925 748.1304
731 36.5012 905(7) 914.2319 749.7793
732 36.5512 924(7) 927.0647 751.4282
733 36.6012 946(7) 944.3257 753.0773
734 36.6512 972(7) 967.2307 754.7263
735 36.7012 984(7) 997.4066 756.3752
736 36.7512 1023(7) 1037.0629 758.0241
737 36.8012 1069(8) 1089.1940 759.6730
738 36.8512 1149(8) 1157.7402 761.3221
739 36.9012 1221(8) 1247.5645 762.9710
740 36.9512 1340(8) 1364.1599 764.6200
741 37.0012 1493(9) 1512.8135 766.2689
742 37.0512 1708(9) 1697.2258 767.9178
743 37.1012 1911(10) 1917.5936 769.5669
744 37.1512 2140(11) 2168.3875 771.2158
745 37.2012 2400(11) 2436.3550 772.8647
746 37.2512 2651(12) 2698.5840 774.5137
747 37.3012 2870(12) 2921.5693 776.1626
748 37.3512 3021(13) 3064.6436 777.8117
749 37.4012 3037(13) 3093.2358 779.4606
750 37.4512 2983(13) 2998.5974 781.1096
751 37.5012 2833(12) 2804.7825 782.7585
752 37.5512 2612(12) 2553.7026 784.4074
753 37.6012 2324(11) 2281.9612 786.0565
754 37.6512 2043(10) 2024.7253 787.7054
755 37.7012 1796(10) 1795.7061 789.3544
756 37.7512 1573(9) 1603.4596 791.0033
757 37.8012 1403(9) 1450.4124 792.6522
758 37.8512 1274(8) 1334.8176 794.3013
759 37.9012 1189(8) 1252.3810 795.9502
760 37.9512 1136(8) 1197.7820 797.5991
761 38.0012 1118(8) 1165.9077 799.2480
762 38.0512 1108(8) 1152.5277 800.8970
763 38.1012 1139(8) 1154.3496 802.5461
764 38.1512 1160(8) 1168.5388 804.1950
765 38.2012 1209(8) 1192.0055 805.8439
766 38.2512 1253(8) 1220.7513 807.4929
767 38.3012 1297(8) 1249.4323 809.1418
768 38.3512 1319(8) 1271.3890 810.7908
769 38.4012 1333(8) 1279.6967 812.4398
770 38.4512 1328(8) 1269.9561 814.0887
771 38.5012 1294(8) 1242.7545 815.7377
772 38.5512 1229(8) 1203.1685 817.3866
773 38.6012 1179(8) 1157.6357 819.0356
774 38.6512 1112(8) 1111.4436 820.6846
775 38.7012 1055(7) 1068.0507 822.3335
776 38.7512 1014(7) 1028.5679 823.9824
777 38.8012 981(7) 995.7276 825.6313
778 38.8512 952(7) 968.8711 827.2805
779 38.9012 932(7) 947.7026 828.9294
780 38.9512 918(7) 931.5447 830.5783
781 39.0012 902(7) 919.5217 832.2272
782 39.0512 904(7) 900.5657 833.8762
783 39.1012 906(7) 894.4012 835.5252
784 39.1512 897(7) 889.9717 837.1742
785 39.2012 884(7) 886.7928 838.8231
786 39.2512 889(7) 884.5364 840.4720
787 39.3012 883(7) 882.9926 842.1210
788 39.3512 868(7) 882.0278 843.7700
789 39.4012 871(7) 880.9716 844.8301
790 39.4512 878(7) 881.7391 845.8903
791 39.5012 878(7) 881.5559 846.9504
792 39.5512 874(7) 881.7561 848.0106
793 39.6012 882(7) 882.3509 849.0708
794 39.6512 886(7) 883.3694 850.1310
795 39.7012 884(7) 884.9075 851.1911
796 39.7512 891(7) 887.1181 852.2513
797 39.8012 889(7) 890.2420 853.3114
798 39.8512 897(7) 894.6267 854.3716
799 39.9012 896(7) 901.2153 855.4318
800 39.9512 899(7) 909.6343 856.4919
801 40.0012 899(7) 920.9899 857.5521
802 40.0512 915(7) 935.9143 858.6122
803 40.1012 934(7) 954.8427 859.6724
804 40.1512 960(7) 977.9354 860.7325
805 40.2012 993(7) 1004.8500 861.7927
806 40.2512 1014(7) 1034.5714 862.8528
807 40.3012 1041(7) 1065.2255 863.9130
808 40.3512 1079(8) 1093.9133 864.9732
809 40.4012 1112(8) 1116.8545 866.0334
810 40.4512 1132(8) 1130.1816 867.0935
811 40.5012 1133(8) 1132.0309 868.1537
812 40.5512 1117(8) 1123.6388 869.2138
813 40.6012 1125(8) 1108.5254 870.2740
814 40.6512 1115(8) 1090.5133 871.3342
815 40.7012 1105(8) 1072.4907 872.3943
816 40.7512 1088(8) 1055.9738 873.4545
817 40.8012 1092(8) 1041.5580 874.5146
818 40.8512 1077(8) 1029.0306 875.5748
819 40.9012 1072(8) 1017.8388 876.6349
820 40.9512 1058(7) 1007.3541 877.6951
821 41.0012 1028(7) 997.1971 878.7552
822 41.0512 1022(7) 987.2031 879.8154
823 41.1012 1000(7) 977.4110 880.8756
824 41.1512 993(7) 967.9450 881.9358
825 41.2012 991(7) 958.9592 882.9959
826 41.2512 976(7) 950.6172 884.0560
827 41.3012 973(7) 943.0753 885.1162
828 41.3512 963(7) 940.3323 886.1765
829 41.4012 967(7) 934.8262 887.2366
830 41.4512 952(7) 930.3533 888.2967
831 41.5012 948(7) 926.8749 889.3569
832 41.5512 936(7) 924.3096 890.4170
833 41.6012 932(7) 922.5533 891.4772
834 41.6512 933(7) 918.7575 892.5374
835 41.7012 933(7) 918.3973 893.5975
836 41.7512 928(7) 918.5129 894.6577
837 41.8012 914(7) 919.0242 895.7178
838 41.8512 904(7) 919.8506 896.7780
839 41.9012 904(7) 920.9340 897.8382
840 41.9512 899(7) 922.2271 898.8983
841 42.0012 895(7) 923.6962 899.9585
842 42.0512 890(7) 925.3190 901.0186
843 42.1012 888(7) 927.0833 902.0789
844 42.1512 875(7) 928.9855 903.1390
845 42.2012 886(7) 925.1952 898.3608
846 42.2512 891(7) 921.5579 893.5825
847 42.3012 881(7) 918.0571 888.8043
848 42.3512 883(7) 914.8083 884.0257
849 42.4012 887(7) 911.8146 879.2475
850 42.4512 892(7) 909.1353 874.4692
851 42.5012 910(7) 906.7679 869.6910
852 42.5512 918(7) 904.9620 864.9128
853 42.6012 928(7) 903.7456 860.1342
854 42.6512 924(7) 902.6957 855.3560
855 42.7012 919(7) 903.0524 850.5778
856 42.7512 931(7) 904.4197 845.7995
857 42.8012 922(7) 907.0101 841.0213
858 42.8512 928(7) 911.1357 836.2427
859 42.9012 916(7) 917.2875 831.4645
860 42.9512 927(7) 930.4886 830.9313
861 43.0012 942(7) 947.6735 830.3981
862 43.0512 957(7) 970.5155 829.8650
863 43.1012 991(7) 1001.2053 829.3318
864 43.1512 1042(7) 1042.3315 828.7986
865 43.2012 1108(8) 1096.5459 828.2654
866 43.2512 1186(8) 1166.1979 827.7322
867 43.3012 1286(8) 1252.4021 827.1991
868 43.3512 1395(9) 1354.4866 826.6659
869 43.4012 1532(9) 1469.1205 826.1327
870 43.4512 1657(9) 1589.4089 825.5995
871 43.5012 1756(10) 1704.1599 825.0664
872 43.5512 1845(10) 1799.2875 824.5332
873 43.6012 1902(10) 1863.5905 824.0000
874 43.6512 1949(10) 1895.5078 823.4669
875 43.7012 1955(10) 1903.2537 822.9337
876 43.7512 1942(10) 1897.1610 822.4005
877 43.8012 1901(10) 1882.6511 821.8673
878 43.8512 1875(10) 1858.4279 821.3341
879 43.9012 1830(10) 1818.6562 820.8010
880 43.9512 1767(10) 1757.3295 820.2678
881 44.0012 1672(9) 1673.2014 819.7346
882 44.0512 1567(9) 1571.4642 819.2015
883 44.1012 1462(9) 1461.2311 818.6682
884 44.1512 1339(8) 1352.0867 818.1351
885 44.2012 1236(8) 1251.9531 817.6019
886 44.2512 1148(8) 1166.2723 817.0687
887 44.3012 1075(8) 1097.8840 816.5356
888 44.3512 1021(7) 1046.9475 816.0024
889 44.4012 982(7) 1012.1175 815.4692
890 44.4512 952(7) 990.8481 814.9360
891 44.5012 935(7) 980.4413 814.4028
892 44.5512 928(7) 978.4417 813.8697
893 44.6012 938(7) 983.1729 813.3365
894 44.6512 938(7) 992.6685 812.8033
895 44.7012 955(7) 1007.3521 812.2701
896 44.7512 985(7) 1027.2449 811.7370
897 44.8012 1004(7) 1053.6521 811.2038
898 44.8512 1058(7) 1089.6597 810.6706
899 44.9012 1103(8) 1137.8545 810.1375
900 44.9512 1171(8) 1203.7427 809.6042
901 45.0012 1274(8) 1293.7478 809.0711
902 45.0512 1392(9) 1414.8765 808.5379
903 45.1012 1568(9) 1573.8201 808.0047
904 45.1512 1802(10) 1775.2926 807.4716
905 45.2012 2072(10) 2020.0168 806.9384
906 45.2512 2382(11) 2302.2151 806.4052
907 45.3012 2723(12) 2607.1736 805.8721
908 45.3512 3045(13) 2908.6125 805.3388
909 45.4012 3280(13) 3167.2893 804.8057
910 45.4512 3423(13) 3337.1443 804.2725
911 45.5012 3478(14) 3384.1531 803.7393
912 45.5512 3396(13) 3306.9346 803.2062
913 45.6012 3210(13) 3135.7451 802.6730
914 45.6512 2952(12) 2910.4351 802.1398
915 45.7012 2629(12) 2661.2620 801.6066
916 45.7512 2350(11) 2405.4092 801.0734
917 45.8012 2080(10) 2153.4346 800.5403
918 45.8512 1832(10) 1915.5299 800.0071
919 45.9012 1632(9) 1701.8962 799.4739
920 45.9512 1448(9) 1520.3940 798.9407
921 46.0012 1322(8) 1370.1541 798.4076
922 46.0512 1224(8) 1250.6512 797.8744
923 46.1012 1136(8) 1158.0802 797.3412
924 46.1512 1076(8) 1087.9252 796.8080
925 46.2012 1041(7) 1035.6234 796.2748
926 46.2512 1013(7) 996.9921 795.7417
927 46.3012 986(7) 968.4448 795.2085
928 46.3512 971(7) 946.9865 794.6753
929 46.4012 968(7) 930.3894 794.1422
930 46.4512 953(7) 917.0845 793.6089
931 46.5012 925(7) 905.9858 793.0758
932 46.5512 916(7) 896.3693 792.5426
933 46.6012 886(7) 887.7730 792.0094
934 46.6512 883(7) 879.9430 791.4763
935 46.7012 872(7) 872.7648 790.9431
936 46.7512 852(7) 866.1950 790.4099
937 46.8012 852(7) 860.2017 789.8768
938 46.8512 829(7) 854.7739 789.3436
939 46.9012 830(7) 850.3545 788.8104
940 46.9512 821(7) 845.9263 788.2772
941 47.0012 824(7) 841.9736 787.7440
942 47.0512 820(7) 838.4537 787.2109
943 47.1012 826(7) 835.3441 786.6777
944 47.1512 821(7) 832.6143 786.1445
945 47.2012 819(7) 830.2341 785.6113
946 47.2512 825(7) 828.1754 785.0782
947 47.3012 823(7) 826.4131 784.5450
948 47.3512 814(7) 824.9268 784.0118
949 47.4012 822(7) 824.0858 783.8630
950 47.4512 825(7) 823.4959 783.7141
951 47.5012 831(7) 823.1478 783.5653
952 47.5512 841(7) 823.0380 783.4165
953 47.6012 842(7) 823.1609 783.2676
954 47.6512 849(7) 823.5109 783.1188
955 47.7012 853(7) 824.0688 782.9700
956 47.7512 855(7) 823.4598 782.8212
957 47.8012 860(7) 824.4121 782.6724
958 47.8512 849(7) 825.5370 782.5236
959 47.9012 860(7) 826.8944 782.3747
960 47.9512 863(7) 830.0569 782.2259
961 48.0012 865(7) 831.9816 782.0771
962 48.0512 870(7) 835.3716 781.9282
963 48.1012 875(7) 840.2506 781.7794
964 48.1512 878(7) 847.3282 781.6306
965 48.2012 883(7) 857.5735 781.4818
966 48.2512 896(7) 872.2111 781.3329
967 48.3012 909(7) 892.7272 781.1841
968 48.3512 946(7) 920.7465 781.0353
969 48.4012 967(7) 957.8535 780.8865
970 48.4512 1004(7) 1005.2354 780.7376
971 48.5012 1049(7) 1063.3738 780.5888
972 48.5512 1104(8) 1131.4575 780.4400
973 48.6012 1177(8) 1206.8563 780.2911
974 48.6512 1251(8) 1284.9031 780.1423
975 48.7012 1327(8) 1359.4491 779.9935
976 48.7512 1409(9) 1424.1361 779.8447
977 48.8012 1455(9) 1472.8196 779.6959
978 48.8512 1492(9) 1499.2048 779.5471
979 48.9012 1481(9) 1497.2942 779.3982
980 48.9512 1448(9) 1464.6678 779.2494
981 49.0012 1400(9) 1405.6482 779.1006
982 49.0512 1329(8) 1330.1703 778.9517
983 49.1012 1242(8) 1249.4573 778.8029
984 49.1512 1160(8) 1172.6702 778.6541
985 49.2012 1090(8) 1105.9226 778.5052
986 49.2512 1050(7) 1052.6166 778.3564
987 49.3012 1006(7) 1014.0668 778.2076
988 49.3512 973(7) 990.0984 778.0588
989 49.4012 954(7) 979.7480 777.9100
990 49.4512 954(7) 981.8162 777.7611
991 49.5012 976(7) 995.3117 777.6123
992 49.5512 992(7) 1019.8687 777.4635
993 49.6012 1038(7) 1055.7029 777.3146
994 49.6512 1086(8) 1099.7712 777.1658
995 49.7012 1144(8) 1160.5928 777.0170
996 49.7512 1222(8) 1234.6199 776.8682
997 49.8012 1322(8) 1320.5743 776.7194
998 49.8512 1406(9) 1416.0507 776.5706
999 49.9012 1502(9) 1509.4380 776.4217
1000 49.9512 1586(9) 1591.5310 776.2729
1001 50.0012 1624(9) 1645.2875 776.1241
1002 50.0512 1639(9) 1656.1533 775.9752
1003 50.1012 1613(9) 1619.7419 775.8264
1004 50.1512 1550(9) 1545.0349 775.6776
1005 50.2012 1456(9) 1448.6440 775.5287
1006 50.2512 1348(8) 1346.5858 775.3799
1007 50.3012 1243(8) 1250.4414 775.2311
1008 50.3512 1169(8) 1167.2107 775.0823
1009 50.4012 1096(8) 1100.4670 774.9335
1010 50.4512 1049(7) 1051.4192 774.7846
1011 50.5012 1016(7) 1019.8726 774.6358
1012 50.5512 1001(7) 1004.7130 774.4870
1013 50.6012 1001(7) 1004.1917 774.3381
1014 50.6512 1014(7) 1016.1161 774.1893
1015 50.7012 1052(7) 1038.1045 774.0405
1016 50.7512 1080(8) 1066.7708 773.8917
1017 50.8012 1120(8) 1098.6260 773.7429
1018 50.8512 1140(8) 1130.2397 773.5941
1019 50.9012 1175(8) 1153.4393 773.4452
1020 50.9512 1191(8) 1164.2180 773.2964
1021 51.0012 1201(8) 1160.4634 773.1476
1022 51.0512 1174(8) 1144.4214 772.9987
1023 51.1012 1159(8) 1120.8368 772.8499
1024 51.1512 1120(8) 1094.1650 772.7011
1025 51.2012 1093(8) 1067.3000 772.5522
1026 51.2512 1055(7) 1041.8685 772.4034
1027 51.3012 1020(7) 1018.9169 772.2546
1028 51.3512 991(7) 999.6147 772.1058
1029 51.4012 981(7) 985.3788 771.9570
1030 51.4512 978(7) 978.2769 771.8081
1031 51.5012 968(7) 980.7619 771.6593
1032 51.5512 978(7) 995.6257 771.5105
1033 51.6012 1009(7) 1025.6464 771.3616
1034 51.6512 1061(7) 1073.1656 771.2128
1035 51.7012 1136(8) 1139.3359 771.0640
1036 51.7512 1219(8) 1223.2720 770.9152
1037 51.8012 1330(8) 1321.2668 770.7664
1038 51.8512 1437(9) 1425.8589 770.6176
1039 51.9012 1547(9) 1524.8928 770.4687
1040 51.9512 1612(9) 1601.5735 770.3199
1041 52.0012 1661(9) 1637.9988 770.1711
1042 52.0512 1640(9) 1623.6042 770.0222
1043 52.1012 1568(9) 1562.1517 769.8734
1044 52.1512 1497(9) 1468.9849 769.7246
1045 52.2012 1391(9) 1362.5908 769.5757
1046 52.2512 1280(8) 1256.2676 769.4269
1047 52.3012 1186(8) 1159.9135 769.2781
1048 52.3512 1094(8) 1078.6313 769.1293
1049 52.4012 1032(7) 1014.2422 768.9805
1050 52.4512 976(7) 966.1483 768.8317
1051 52.5012 925(7) 932.2280 768.6828
1052 52.5512 901(7) 909.6301 768.5340
1053 52.6012 894(7) 895.4467 768.3851
1054 52.6512 869(7) 886.9895 768.2363
1055 52.7012 860(7) 882.2432 768.0875
1056 52.7512 855(7) 879.8008 767.9387
1057 52.8012 857(7) 878.5986 767.7899
1058 52.8512 855(7) 878.6334 767.6411
1059 52.9012 852(7) 879.3511 767.4922
1060 52.9512 848(7) 880.4337 767.3434
1061 53.0012 852(7) 881.2252 766.8917
1062 53.0512 861(7) 881.1054 766.4399
1063 53.1012 868(7) 881.1341 765.9882
1064 53.1512 874(7) 881.2122 765.5365
1065 53.2012 892(7) 881.9946 765.0848
1066 53.2512 894(7) 884.6253 764.6331
1067 53.3012 912(7) 890.5062 764.1814
1068 53.3512 922(7) 901.6567 763.7296
1069 53.4012 954(7) 920.2090 763.2780
1070 53.4512 984(7) 951.6465 762.8262
1071 53.5012 1019(7) 993.0921 762.3745
1072 53.5512 1069(8) 1049.6262 761.9228
1073 53.6012 1137(8) 1122.5886 761.4711
1074 53.6512 1211(8) 1211.4385 761.0193
1075 53.7012 1308(8) 1313.0699 760.5676
1076 53.7512 1400(9) 1420.7219 760.1160
1077 53.8012 1489(9) 1523.2834 759.6642
1078 53.8512 1566(9) 1604.9315 759.2125
1079 53.9012 1597(9) 1648.1589 758.7608
1080 53.9512 1595(9) 1641.9121 758.3091
1081 54.0012 1551(9) 1589.3230 757.8574
1082 54.0512 1482(9) 1506.1359 757.4056
1083 54.1012 1408(9) 1411.7456 756.9539
1084 54.1512 1325(8) 1321.1183 756.5022
1085 54.2012 1263(8) 1248.1035 756.0505
1086 54.2512 1210(8) 1197.6113 755.5988
1087 54.3012 1191(8) 1171.8757 755.1471
1088 54.3512 1195(8) 1169.6306 754.6953
1089 54.4012 1204(8) 1187.5957 754.2437
1090 54.4512 1249(8) 1219.5680 753.7919
1091 54.5012 1298(8) 1260.2120 753.3402
1092 54.5512 1330(8) 1304.9498 752.8885
1093 54.6012 1371(8) 1351.7312 752.4368
1094 54.6512 1433(9) 1401.0311 751.9850
1095 54.7012 1468(9) 1453.3479 751.5333
1096 54.7512 1518(9) 1506.2607 751.0816
1097 54.8012 1533(9) 1552.4055 750.6299
1098 54.8512 1547(9) 1579.4890 750.1782
1099 54.9012 1561(9) 1574.5232 749.7264
1100 54.9512 1518(9) 1531.8857 749.2748
1101 55.0012 1447(9) 1457.8461 748.8231
1102 55.0512 1372(9) 1365.8032 748.3713
1103 55.1012 1291(8) 1270.6760 747.9196
1104 55.1512 1192(8) 1182.2915 747.4679
1105 55.2012 1107(8) 1106.8386 747.0162
1106 55.2512 1048(7) 1047.2332 746.5645
1107 55.3012 992(7) 1003.7069 746.1128
1108 55.3512 967(7) 974.5830 745.6610
1109 55.4012 962(7) 956.9785 745.2093
1110 55.4512 941(7) 947.4838 744.7576
1111 55.5012 940(7) 942.7395 744.3059
1112 55.5512 932(7) 939.8746 743.8542
1113 55.6012 930(7) 937.0508 743.4025
1114 55.6512 919(7) 933.2774 742.9507
1115 55.7012 907(7) 929.0917 742.4990
1116 55.7512 915(7) 926.9923 743.2554
1117 55.8012 911(7) 927.4614 744.0118
1118 55.8512 913(7) 932.3628 744.7682
1119 55.9012 932(7) 943.3676 745.5245
1120 55.9512 964(7) 961.5916 746.2809
1121 56.0012 990(7) 987.2996 747.0373
1122 56.0512 1024(7) 1019.5461 747.7936
1123 56.1012 1063(7) 1055.8445 748.5500
1124 56.1512 1099(8) 1090.4172 749.3065
1125 56.2012 1132(8) 1119.8337 750.0628
1126 56.2512 1160(8) 1135.7811 750.8192
1127 56.3012 1151(8) 1133.9797 751.5756
1128 56.3512 1141(8) 1115.4913 752.3320
1129 56.4012 1131(8) 1085.9563 753.0883
1130 56.4512 1087(8) 1054.6913 753.8447
1131 56.5012 1050(7) 1022.2000 754.6011
1132 56.5512 1019(7) 994.4051 755.3574
1133 56.6012 979(7) 972.9827 756.1139
1134 56.6512 966(7) 958.2037 756.8702
1135 56.7012 948(7) 949.3779 757.6266
1136 56.7512 936(7) 945.4057 758.3829
1137 56.8012 928(7) 945.4594 759.1393
1138 56.8512 942(7) 949.6678 759.8958
1139 56.9012 949(7) 959.3768 760.6521
1140 56.9512 978(7) 977.3770 761.4085
1141 57.0012 1004(7) 1007.7015 762.1649
1142 57.0512 1054(7) 1055.4303 762.9212
1143 57.1012 1120(8) 1126.3044 763.6777
1144 57.1512 1224(8) 1225.7456 764.4340
1145 57.2012 1359(8) 1357.7036 765.1904
1146 57.2512 1525(9) 1523.0726 765.9468
1147 57.3012 1728(10) 1718.0190 766.7031
1148 57.3512 1938(10) 1932.2070 767.4595
1149 57.4012 2140(11) 2147.0000 768.2159
1150 57.4512 2315(11) 2333.2349 768.9723
1151 57.5012 2418(11) 2455.6946 769.7286
1152 57.5512 2466(11) 2484.8359 770.4850
1153 57.6012 2386(11) 2414.3813 771.2415
1154 57.6512 2245(11) 2265.2993 771.9978
1155 57.7012 2044(10) 2071.5447 772.7542
1156 57.7512 1829(10) 1864.3718 773.5106
1157 57.8012 1609(9) 1666.0928 774.2669
1158 57.8512 1451(9) 1490.3823 775.0233
1159 57.9012 1301(8) 1344.2864 775.7797
1160 57.9512 1186(8) 1230.0261 776.5361
1161 58.0012 1110(8) 1146.5995 777.2924
1162 58.0512 1081(8) 1089.6938 778.0488
1163 58.1012 1044(7) 1058.4210 778.8052
1164 58.1512 1057(7) 1047.5314 779.5616
1165 58.2012 1070(8) 1052.8027 780.3180
1166 58.2512 1095(8) 1070.3512 781.0743
1167 58.3012 1120(8) 1095.6909 781.8307
1168 58.3512 1140(8) 1123.7819 782.5871
1169 58.4012 1157(8) 1147.2361 783.3435
1170 58.4512 1181(8) 1159.8274 784.0999
1171 58.5012 1169(8) 1156.4254 784.8562
1172 58.5512 1151(8) 1136.6702 785.6126
1173 58.6012 1110(8) 1104.6343 786.3690
1174 58.6512 1083(8) 1066.0748 787.1254
1175 58.7012 1030(7) 1026.0581 787.8818
1176 58.7512 984(7) 988.2332 788.6381
1177 58.8012 957(7) 954.8943 789.3945
1178 58.8512 927(7) 929.0901 790.1509
1179 58.9012 910(7) 907.4033 790.9073
1180 58.9512 899(7) 891.2931 791.6636
1181 59.0012 884(7) 878.8207 792.4200
1182 59.0512 874(7) 871.6978 793.1764
1183 59.1012 865(7) 867.9991 793.9328
1184 59.1512 880(7) 867.4237 794.8021
1185 59.2012 877(7) 869.7336 795.6713
1186 59.2512 886(7) 875.0790 796.5406
1187 59.3012 895(7) 883.7915 797.4099
1188 59.3512 899(7) 896.2376 798.2792
1189 59.4012 918(7) 912.6187 799.1486
1190 59.4512 924(7) 932.7660 800.0178
1191 59.5012 947(7) 955.9832 800.8871
1192 59.5512 969(7) 980.8577 801.7563
1193 59.6012 989(7) 1005.4362 802.6257
1194 59.6512 1007(7) 1027.3037 803.4950
1195 59.7012 1035(7) 1044.1556 804.3643
1196 59.7512 1054(7) 1054.9213 805.2335
1197 59.8012 1061(7) 1059.0197 806.1028
1198 59.8512 1080(8) 1059.4780 806.9722
1199 59.9012 1093(8) 1060.7444 807.8414
1200 59.9512 1109(8) 1068.1478 808.7107
1201 60.0012 1115(8) 1087.6224 809.5800
1202 60.0512 1162(8) 1125.3505 810.4493
1203 60.1012 1207(8) 1186.8716 811.3186
1204 60.1512 1273(8) 1276.7507 812.1879
1205 60.2012 1389(9) 1397.2313 813.0572
1206 60.2512 1535(9) 1547.0216 813.9265
1207 60.3012 1700(9) 1720.1030 814.7957
1208 60.3512 1882(10) 1903.8387 815.6650
1209 60.4012 2035(10) 2079.4597 816.5344
1210 60.4512 2183(11) 2218.5942 817.4036
1211 60.5012 2257(11) 2290.6221 818.2729
1212 60.5512 2259(11) 2276.0208 819.1422
1213 60.6012 2169(11) 2179.2708 820.0115
1214 60.6512 2025(10) 2025.6443 820.8808
1215 60.7012 1849(10) 1845.8506 821.7501
1216 60.7512 1661(9) 1664.9739 822.6194
1217 60.8012 1477(9) 1499.4941 823.4886
1218 60.8512 1353(8) 1358.4963 824.3580
1219 60.9012 1244(8) 1245.4436 825.2272
1220 60.9512 1153(8) 1159.8757 826.0966
1221 61.0012 1085(8) 1098.8344 826.9658
1222 61.0512 1047(7) 1058.7062 827.8351
1223 61.1012 1027(7) 1035.6270 828.7044
1224 61.1512 1019(7) 1026.1129 829.5737
1225 61.2012 1018(7) 1027.1177 830.4430
1226 61.2512 1025(7) 1035.8821 831.3123
1227 61.3012 1024(7) 1049.6527 832.1815
1228 61.3512 1046(7) 1065.2792 833.0509
1229 61.4012 1065(7) 1079.0332 833.9202
1230 61.4512 1062(7) 1087.1885 834.7894
1231 61.5012 1070(8) 1087.4055 835.6587
1232 61.5512 1058(7) 1080.0365 836.5280
1233 61.6012 1072(8) 1067.4172 837.3973
1234 61.6512 1078(8) 1049.6492 838.2666
1235 61.7012 1075(8) 1034.4590 839.1359
1236 61.7512 1062(7) 1020.8171 840.0052
1237 61.8012 1049(7) 1010.0942 840.8745
1238 61.8512 1032(7) 1003.4319 841.7438
1239 61.9012 1028(7) 1001.9626 842.6130
1240 61.9512 1029(7) 1006.4960 843.4824
1241 62.0012 1017(7) 1017.5957 844.3516
1242 62.0512 1044(7) 1035.1304 844.9167
1243 62.1012 1051(7) 1058.9692 845.4819
1244 62.1512 1070(8) 1088.0054 846.0470
1245 62.2012 1098(8) 1120.2483 846.6121
1246 62.2512 1140(8) 1153.3142 847.1772
1247 62.3012 1167(8) 1185.2098 847.7423
1248 62.3512 1197(8) 1214.8202 848.3075
1249 62.4012 1230(8) 1241.6689 848.8726
1250 62.4512 1245(8) 1266.3062 849.4377
1251 62.5012 1269(8) 1291.8112 850.0028
1252 62.5512 1313(8) 1324.4529 850.5679
1253 62.6012 1372(9) 1371.1108 851.1331
1254 62.6512 1439(9) 1438.4287 851.6982
1255 62.7012 1517(9) 1528.0499 852.2633
1256 62.7512 1623(9) 1637.1218 852.8284
1257 62.8012 1749(10) 1757.0154 853.3936
1258 62.8512 1837(10) 1872.3848 853.9587
1259 62.9012 1942(10) 1961.5005 854.5238
1260 62.9512 1976(10) 2001.1711 855.0889
1261 63.0012 1955(10) 1977.7281 855.6541
1262 63.0512 1893(10) 1895.8818 856.2192
1263 63.1012 1774(10) 1775.1116 856.7843
1264 63.1512 1643(9) 1638.2948 857.3494
1265 63.2012 1504(9) 1503.9080 857.9146
1266 63.2512 1385(9) 1384.4358 858.4796
1267 63.3012 1282(8) 1287.2061 859.0447
1268 63.3512 1224(8) 1215.7719 859.6099
1269 63.4012 1185(8) 1170.8842 860.1750
1270 63.4512 1157(8) 1151.3679 860.7401
1271 63.5012 1170(8) 1155.0399 861.3052
1272 63.5512 1190(8) 1177.9988 861.8704
1273 63.6012 1231(8) 1216.2616 862.4355
1274 63.6512 1283(8) 1264.5609 863.0006
1275 63.7012 1339(8) 1316.3560 863.5657
1276 63.7512 1374(9) 1363.6257 864.1309
1277 63.8012 1428(9) 1397.0918 864.6960
1278 63.8512 1446(9) 1408.1240 865.2611
1279 63.9012 1425(9) 1392.3738 865.8262
1280 63.9512 1381(9) 1352.7896 866.3914
1281 64.0012 1337(8) 1297.1406 866.9565
1282 64.0512 1259(8) 1234.4500 867.5215
1283 64.1012 1196(8) 1172.1000 868.0867
1284 64.1512 1126(8) 1115.2347 868.6518
1285 64.2012 1081(8) 1068.1949 869.2169
1286 64.2512 1047(7) 1029.7571 869.7821
1287 64.3012 1015(7) 1001.1814 870.3472
1288 64.3512 989(7) 981.5254 870.9124
1289 64.4012 992(7) 969.3635 871.4774
1290 64.4512 983(7) 963.1929 872.0425
1291 64.5012 971(7) 961.5426 872.6077
1292 64.5512 964(7) 963.1194 873.1728
1293 64.6012 960(7) 966.7788 873.7379
1294 64.6512 952(7) 969.0197 874.3030
1295 64.7012 967(7) 973.7383 874.8682
1296 64.7512 960(7) 977.4954 875.4333
1297 64.8012 969(7) 979.6171 875.9984
1298 64.8512 959(7) 979.8832 876.5635
1299 64.9012 974(7) 978.4898 877.1286
1300 64.9512 982(7) 975.8120 877.6938
1301 65.0012 966(7) 972.1403 878.2589
1302 65.0512 963(7) 967.5837 878.8240
1303 65.1012 953(7) 962.3602 879.3892
1304 65.1512 952(7) 956.8912 879.9542
1305 65.2012 955(7) 951.8840 880.5193
1306 65.2512 942(7) 948.0085 881.0845
1307 65.3012 935(7) 945.6574 881.6496
1308 65.3512 947(7) 944.9117 882.2147
1309 65.4012 926(7) 945.5947 882.7798
1310 65.4512 920(7) 947.3770 883.3450
1311 65.5012 926(7) 944.6880 878.8004
1312 65.5512 925(7) 942.0648 874.2565
1313 65.6012 924(7) 938.6401 869.7119
1314 65.6512 927(7) 934.4343 865.1680
1315 65.7012 931(7) 934.6976 866.4268
1316 65.7512 934(7) 933.6354 867.6855
1317 65.8012 933(7) 932.7499 868.9442
1318 65.8512 934(7) 930.3511 870.2029
1319 65.9012 950(7) 928.3190 871.4615
1320 65.9512 939(7) 927.2590 872.7202
1321 66.0012 941(7) 927.5322 873.9790
1322 66.0512 939(7) 929.0965 875.2375
1323 66.1012 941(7) 931.7491 876.4963
1324 66.1512 951(7) 935.1011 877.7549
1325 66.2012 948(7) 938.7333 879.0137
1326 66.2512 960(7) 942.3539 880.2724
1327 66.3012 966(7) 945.9417 881.5310
1328 66.3512 985(7) 949.7365 882.7897
1329 66.4012 990(7) 953.9308 884.0483
1330 66.4512 986(7) 959.1907 885.3071
1331 66.5012 976(7) 965.2583 886.5659
1332 66.5512 981(7) 972.0208 887.8244
1333 66.6012 980(7) 978.5529 889.0832
1334 66.6512 978(7) 985.5153 890.3417
1335 66.7012 964(7) 989.9827 891.6005
1336 66.7512 978(7) 991.4873 892.8593
1337 66.8012 957(7) 990.4479 894.1179
1338 66.8512 959(7) 987.5348 895.3766
1339 66.9012 967(7) 983.7328 896.6352
1340 66.9512 963(7) 980.1627 897.8940
1341 67.0012 963(7) 977.8291 899.1527
1342 67.0512 966(7) 978.2948 900.4113
1343 67.1012 970(7) 979.3526 901.6700
1344 67.1512 971(7) 985.9214 902.9286
1345 67.2012 984(7) 996.5317 904.1874
1346 67.2512 984(7) 1011.3937 905.4462
1347 67.3012 1008(7) 1030.3317 906.7047
1348 67.3512 1035(7) 1052.8506 907.9635
1349 67.4012 1043(7) 1078.0089 909.2220
1350 67.4512 1069(8) 1104.4404 910.4808
1351 67.5012 1110(8) 1130.3289 911.7396
1352 67.5512 1136(8) 1153.3026 912.9982
1353 67.6012 1158(8) 1170.5442 914.2569
1354 67.6512 1186(8) 1179.7240 915.5155
1355 67.7012 1193(8) 1180.7014 916.7742
1356 67.7512 1167(8) 1176.2471 918.0330
1357 67.8012 1169(8) 1171.8452 919.2916
1358 67.8512 1177(8) 1171.7620 920.5504
1359 67.9012 1195(8) 1181.2920 921.8089
1360 67.9512 1205(8) 1204.3523 923.0677
1361 68.0012 1239(8) 1243.1503 924.3265
1362 68.0512 1287(8) 1299.7964 925.5850
1363 68.1012 1374(9) 1372.5811 926.8438
1364 68.1512 1451(9) 1457.5059 928.1024
1365 68.2012 1575(9) 1547.2157 929.3611
1366 68.2512 1657(9) 1630.4231 930.6199
1367 68.3012 1726(10) 1691.9241 931.8785
1368 68.3512 1762(10) 1717.0437 933.1372
1369 68.4012 1756(10) 1698.3354 934.3958
1370 68.4512 1690(9) 1641.7559 935.6545
1371 68.5012 1618(9) 1558.6697 936.9133
1372 68.5512 1505(9) 1464.7859 938.1719
1373 68.6012 1394(9) 1371.9675 939.4307
1374 68.6512 1319(8) 1287.8115 940.6892
1375 68.7012 1232(8) 1216.3723 941.9480
1376 68.7512 1154(8) 1159.1201 943.2067
1377 68.8012 1112(8) 1115.5807 944.4653
1378 68.8512 1078(8) 1084.0593 945.7241
1379 68.9012 1043(7) 1062.3223 946.9827
1380 68.9512 1028(7) 1048.0421 948.2414
1381 69.0012 1026(7) 1039.2950 949.5002
1382 69.0512 1025(7) 1034.4893 950.7587
1383 69.1012 1015(7) 1032.7523 952.0175
1384 69.1512 1020(7) 1032.2938 952.5069
1385 69.2012 1020(7) 1033.7794 952.9963
1386 69.2512 1032(7) 1037.2029 953.4858
1387 69.3012 1044(7) 1043.0332 953.9752
1388 69.3512 1070(8) 1051.9100 954.4647
1389 69.4012 1073(8) 1064.9097 954.9540
1390 69.4512 1103(8) 1083.5000 955.4435
1391 69.5012 1133(8) 1109.5061 955.9329
1392 69.5512 1176(8) 1144.8855 956.4223
1393 69.6012 1210(8) 1191.4978 956.9117
1394 69.6512 1256(8) 1250.5422 957.4011
1395 69.7012 1326(8) 1322.3784 957.8906
1396 69.7512 1392(9) 1404.6766 958.3801
1397 69.8012 1473(9) 1493.4451 958.8694
1398 69.8512 1558(9) 1581.2764 959.3589
1399 69.9012 1629(9) 1656.9678 959.8483
1400 69.9512 1669(9) 1707.2507 960.3377
1401 70.0012 1708(9) 1721.4910 960.8272
1402 70.0512 1710(9) 1698.2450 961.3166
1403 70.1012 1682(9) 1646.3699 961.8060
1404 70.1512 1617(9) 1579.6279 962.2954
1405 70.2012 1535(9) 1512.4116 962.7849
1406 70.2512 1475(9) 1451.1449 963.2743
1407 70.3012 1421(9) 1404.0466 963.7637
1408 70.3512 1370(8) 1375.6085 964.2532
1409 70.4012 1355(8) 1368.6980 964.7426
1410 70.4512 1373(9) 1384.7280 965.2320
1411 70.5012 1408(9) 1423.6699 965.7214
1412 70.5512 1446(9) 1483.6350 966.2108
1413 70.6012 1523(9) 1560.6814 966.7003
1414 70.6512 1608(9) 1649.1943 967.1896
1415 70.7012 1681(9) 1738.9482 967.6791
1416 70.7512 1775(10) 1819.1389 968.1686
1417 70.8012 1846(10) 1876.5977 968.6580
1418 70.8512 1873(10) 1900.6702 969.1474
1419 70.9012 1891(10) 1889.5360 969.6368
1420 70.9512 1865(10) 1851.6339 970.1262
1421 71.0012 1818(10) 1800.7283 970.6157
1422 71.0512 1754(10) 1749.0404 971.1051
1423 71.1012 1696(9) 1703.6882 971.5945
1424 71.1512 1666(9) 1666.0061 972.0839
1425 71.2012 1646(9) 1632.4460 972.5734
1426 71.2512 1636(9) 1597.0442 973.0628
1427 71.3012 1587(9) 1555.3409 973.5522
1428 71.3512 1550(9) 1507.2732 974.0416
1429 71.4012 1523(9) 1456.5726 974.5310
1430 71.4512 1462(9) 1407.9529 975.0205
1431 71.5012 1425(9) 1365.3262 975.5099
1432 71.5512 1394(9) 1331.2742 975.9993
1433 71.6012 1348(8) 1307.1957 976.4888
1434 71.6512 1325(8) 1293.6003 976.9781
1435 71.7012 1321(8) 1290.3042 977.4676
1436 71.7512 1292(8) 1296.6840 977.9571
1437 71.8012 1306(8) 1311.4773 978.4465
1438 71.8512 1322(8) 1333.1283 978.9359
1439 71.9012 1335(8) 1357.8552 979.4253
1440 71.9512 1359(8) 1382.3645 979.9147
1441 72.0012 1387(9) 1403.0720 980.4042
1442 72.0512 1400(9) 1418.8024 980.8936
1443 72.1012 1405(9) 1432.7520 981.3831
1444 72.1512 1405(9) 1451.6501 981.8724
1445 72.2012 1427(9) 1483.0103 982.3619
1446 72.2512 1480(9) 1532.3917 982.8513
1447 72.3012 1534(9) 1602.7114 983.3407
1448 72.3512 1602(9) 1690.8311 983.8301
1449 72.4012 1706(9) 1791.3938 984.3195
1450 72.4512 1841(10) 1894.3730 984.8090
1451 72.5012 1941(10) 1986.7169 985.2985
1452 72.5512 2024(10) 2053.0103 985.7878
1453 72.6012 2062(10) 2082.9189 986.2773
1454 72.6512 2062(10) 2066.3994 986.7667
1455 72.7012 1996(10) 2003.1890 987.2561
1456 72.7512 1913(10) 1903.5414 987.7456
1457 72.8012 1796(10) 1784.1948 988.2350
1458 72.8512 1670(9) 1661.5638 988.7244
1459 72.9012 1568(9) 1547.9091 989.2138
1460 72.9512 1487(9) 1450.5596 989.7032
1461 73.0012 1391(9) 1372.8884 990.1927
1462 73.0512 1350(8) 1315.2109 990.6821
1463 73.1012 1319(8) 1277.1106 991.1716
1464 73.1512 1288(8) 1252.6761 991.6609
1465 73.2012 1285(8) 1239.4211 992.1504
1466 73.2512 1279(8) 1233.1699 992.6398
1467 73.3012 1267(8) 1229.8223 993.1292
1468 73.3512 1262(8) 1226.1022 993.6187
1469 73.4012 1257(8) 1220.5311 994.1080
1470 73.4512 1237(8) 1213.7350 994.5975
1471 73.5012 1229(8) 1207.6625 995.0870
1472 73.5512 1219(8) 1204.4425 995.5764
1473 73.6012 1224(8) 1205.7816 996.0658
1474 73.6512 1191(8) 1212.8845 996.5552
1475 73.7012 1200(8) 1224.6875 995.7717
1476 73.7512 1226(8) 1242.4246 994.9882
1477 73.8012 1237(8) 1265.3810 994.2048
1478 73.8512 1253(8) 1292.2832 993.4213
1479 73.9012 1299(8) 1321.4617 992.6379
1480 73.9512 1343(8) 1351.6356 991.8544
1481 74.0012 1390(9) 1383.2075 991.0709
1482 74.0512 1411(9) 1419.2220 990.2875
1483 74.1012 1456(9) 1464.5331 989.5040
1484 74.1512 1523(9) 1523.6741 988.7206
1485 74.2012 1591(9) 1597.9196 987.9371
1486 74.2512 1656(9) 1688.8049 987.1536
1487 74.3012 1759(10) 1790.3684 986.3702
1488 74.3512 1857(10) 1893.2456 985.5867
1489 74.4012 1938(10) 1983.2336 984.8033
1490 74.4512 2005(10) 2043.9670 984.0198
1491 74.5012 2037(10) 2063.1230 983.2363
1492 74.5512 2052(10) 2040.6255 982.4529
1493 74.6012 2013(10) 1988.4778 981.6694
1494 74.6512 1962(10) 1923.3656 980.8861
1495 74.7012 1890(10) 1859.1816 980.1026
1496 74.7512 1806(10) 1803.7227 979.3191
1497 74.8012 1739(10) 1758.4902 978.5357
1498 74.8512 1694(9) 1719.3812 977.7522
1499 74.9012 1650(9) 1678.8083 976.9688
1500 74.9512 1603(9) 1629.8909 976.1853
1501 75.0012 1571(9) 1570.0833 975.4018
1502 75.0512 1521(9) 1501.2747 974.6184
1503 75.1012 1471(9) 1430.3080 973.8349
1504 75.1512 1407(9) 1362.0166 973.0515
1505 75.2012 1342(8) 1299.6847 972.2680
1506 75.2512 1288(8) 1245.6035 971.4845
1507 75.3012 1228(8) 1200.8663 970.7011
1508 75.3512 1196(8) 1165.8695 969.9177
1509 75.4012 1163(8) 1139.4822 969.1343
1510 75.4512 1137(8) 1121.0374 968.3508
1511 75.5012 1121(8) 1108.9572 967.5673
1512 75.5512 1112(8) 1103.6689 966.7839
1513 75.6012 1114(8) 1104.2784 966.0004
1514 75.6512 1105(8) 1110.9313 965.2170
1515 75.7012 1108(8) 1125.6863 965.8735
1516 75.7512 1142(8) 1147.8422 966.5300
1517 75.8012 1168(8) 1178.1556 967.1864
1518 75.8512 1205(8) 1216.8790 967.8429
1519 75.9012 1261(8) 1263.5226 968.4993
1520 75.9512 1318(8) 1317.7988 969.1558
1521 76.0012 1367(8) 1374.2808 969.8123
1522 76.0512 1450(9) 1429.5078 970.4687
1523 76.1012 1474(9) 1477.3452 971.1252
1524 76.1512 1505(9) 1511.7041 971.7816
1525 76.2012 1543(9) 1529.0022 972.4380
1526 76.2512 1536(9) 1531.7747 973.0945
1527 76.3012 1535(9) 1526.3374 973.7510
1528 76.3512 1526(9) 1521.2030 974.4075
1529 76.4012 1496(9) 1520.8268 975.0638
1530 76.4512 1500(9) 1527.1907 975.7203
1531 76.5012 1508(9) 1538.5010 976.3768
1532 76.5512 1505(9) 1549.7029 977.0333
1533 76.6012 1500(9) 1553.3430 977.6898
1534 76.6512 1521(9) 1543.3936 978.3461
1535 76.7012 1491(9) 1517.6377 979.0026
1536 76.7512 1476(9) 1479.5812 979.6592
1537 76.8012 1458(9) 1436.2987 980.3156
1538 76.8512 1417(9) 1394.7708 980.9720
1539 76.9012 1379(9) 1361.0059 981.6284
1540 76.9512 1364(8) 1338.6401 982.2850
1541 77.0012 1347(8) 1333.6962 982.9415
1542 77.0512 1340(8) 1347.6416 983.5978
1543 77.1012 1363(8) 1381.8782 984.2543
1544 77.1512 1407(9) 1436.1980 984.9108
1545 77.2012 1474(9) 1508.4404 985.5673
1546 77.2512 1569(9) 1594.6478 986.2238
1547 77.3012 1663(9) 1686.1069 986.8801
1548 77.3512 1750(10) 1772.4431 987.5366
1549 77.4012 1805(10) 1839.3478 988.1931
1550 77.4512 1852(10) 1872.3105 988.8495
1551 77.5012 1834(10) 1862.7717 989.5060
1552 77.5512 1773(10) 1813.2211 990.1624
1553 77.6012 1725(10) 1735.4077 990.8189
1554 77.6512 1653(9) 1643.7137 991.4753
1555 77.7012 1555(9) 1550.7183 992.1318
1556 77.7512 1476(9) 1464.6200 992.7883
1557 77.8012 1399(9) 1391.1526 993.4447
1558 77.8512 1376(9) 1330.2626 994.1012
1559 77.9012 1327(8) 1282.3606 994.7576
1560 77.9512 1287(8) 1245.2202 995.4141
1561 78.0012 1255(8) 1215.9136 996.0706
1562 78.0512 1230(8) 1191.8849 996.7270
1563 78.1012 1190(8) 1171.6182 997.3835
1564 78.1512 1158(8) 1154.5547 998.0399
1565 78.2012 1130(8) 1140.5835 998.6964
1566 78.2512 1108(8) 1130.4103 999.3529
1567 78.3012 1098(8) 1122.6025 1000.0093
1568 78.3512 1088(8) 1117.7714 1000.6658
1569 78.4012 1075(8) 1115.7772 1001.3222
1570 78.4512 1088(8) 1114.7115 1000.2966
1571 78.5012 1098(8) 1115.9221 999.2711
1572 78.5512 1100(8) 1118.9172 998.2456
1573 78.6012 1131(8) 1123.0623 997.2200
1574 78.6512 1143(8) 1127.7136 996.1946
1575 78.7012 1147(8) 1131.6132 995.1690
1576 78.7512 1161(8) 1133.7554 994.1434
1577 78.8012 1166(8) 1131.4780 993.1180
1578 78.8512 1141(8) 1127.4093 992.0925
1579 78.9012 1149(8) 1120.2601 991.0670
1580 78.9512 1127(8) 1111.1040 990.0414
1581 79.0012 1121(8) 1101.2894 989.0159
1582 79.0512 1101(8) 1092.0571 987.9904
1583 79.1012 1101(8) 1084.4159 986.9648
1584 79.1512 1094(8) 1079.1747 985.9395
1585 79.2012 1079(8) 1076.9862 984.9139
1586 79.2512 1077(8) 1077.6758 983.8882
1587 79.3012 1075(8) 1083.0905 982.8629
1588 79.3512 1086(8) 1092.7897 981.8373
1589 79.4012 1082(8) 1106.8591 980.8118
1590 79.4512 1112(8) 1125.1121 979.7863
1591 79.5012 1123(8) 1147.0481 978.7607
1592 79.5512 1153(8) 1171.6855 977.7352
1593 79.6012 1169(8) 1197.5223 976.7097
1594 79.6512 1212(8) 1222.5078 975.6843
1595 79.7012 1247(8) 1244.2205 974.6587
1596 79.7512 1250(8) 1260.6943 973.6331
1597 79.8012 1272(8) 1271.7902 972.6077
1598 79.8512 1296(8) 1279.9979 971.5821
1599 79.9012 1306(8) 1289.8087 970.5566
1600 79.9512 1324(8) 1306.2847 969.5311
1601 80.0012 1352(8) 1333.8759 968.5055
1602 80.0512 1385(9) 1375.7629 967.4801
1603 80.1012 1442(9) 1433.4618 966.4545
1604 80.1512 1522(9) 1506.3705 965.4291
1605 80.2012 1604(9) 1591.3691 964.4035
1606 80.2512 1699(9) 1682.2285 963.3779
1607 80.3012 1774(10) 1769.2402 962.3525
1608 80.3512 1857(10) 1840.1489 961.3269
1609 80.4012 1886(10) 1883.5337 960.3015
1610 80.4512 1908(10) 1894.0212 959.2759
1611 80.5012 1889(10) 1873.7166 958.2503
1612 80.5512 1834(10) 1831.9287 957.2249
1613 80.6012 1780(10) 1775.9921 956.1993
1614 80.6512 1707(9) 1711.9688 955.1739
1615 80.7012 1637(9) 1643.8905 954.1483
1616 80.7512 1569(9) 1574.3324 953.1227
1617 80.8012 1502(9) 1505.1567 952.0973
1618 80.8512 1429(9) 1438.1869 951.0717
1619 80.9012 1374(9) 1376.1003 950.0463
1620 80.9512 1319(8) 1319.9583 949.0207
1621 81.0012 1266(8) 1271.4197 947.9951
1622 81.0512 1227(8) 1233.2493 946.9697
1623 81.1012 1218(8) 1205.6210 945.9442
1624 81.1512 1191(8) 1188.8113 944.9187
1625 81.2012 1180(8) 1182.7573 943.8931
1626 81.2512 1181(8) 1187.6643 943.5459
1627 81.3012 1200(8) 1201.9641 943.1988
1628 81.3512 1210(8) 1224.3716 942.8516
1629 81.4012 1239(8) 1253.2224 942.5044
1630 81.4512 1271(8) 1286.5801 942.1572
1631 81.5012 1297(8) 1322.2573 941.8100
1632 81.5512 1337(8) 1357.6223 941.4628
1633 81.6012 1381(9) 1389.3044 941.1156
1634 81.6512 1385(9) 1413.2935 940.7685
1635 81.7012 1413(9) 1426.1731 940.4213
1636 81.7512 1428(9) 1427.3325 940.0740
1637 81.8012 1424(9) 1420.1995 939.7269
1638 81.8512 1416(9) 1409.6814 939.3797
1639 81.9012 1419(9) 1405.3282 939.0325
1640 81.9512 1427(9) 1411.0830 938.6854
1641 82.0012 1444(9) 1430.2549 938.3381
1642 82.0512 1479(9) 1463.9309 937.9910
1643 82.1012 1549(9) 1510.9412 937.6438
1644 82.1512 1589(9) 1567.6777 937.2966
1645 82.2012 1671(9) 1628.0625 936.9494
1646 82.2512 1713(10) 1683.9316 936.6022
1647 82.3012 1759(10) 1727.0909 936.2551
1648 82.3512 1777(10) 1752.9897 935.9078
1649 82.4012 1779(10) 1761.9563 935.5607
1650 82.4512 1764(10) 1761.0408 935.2135
1651 82.5012 1746(10) 1757.5365 934.8663
1652 82.5512 1751(10) 1756.5959 934.5191
1653 82.6012 1737(10) 1759.7190 934.1719
1654 82.6512 1741(10) 1764.3927 933.8248
1655 82.7012 1729(10) 1764.4890 933.4775
1656 82.7512 1723(10) 1751.9332 933.1304
1657 82.8012 1696(9) 1720.6165 932.7832
1658 82.8512 1656(9) 1669.1711 932.4360
1659 82.9012 1613(9) 1602.8284 932.0888
1660 82.9512 1550(9) 1529.1985 931.7416
1661 83.0012 1464(9) 1455.1870 931.3944
1662 83.0512 1401(9) 1385.2271 931.0472
1663 83.1012 1331(8) 1321.5717 930.7001
1664 83.1512 1262(8) 1264.8311 930.3529
1665 83.2012 1219(8) 1214.8728 930.0057
1666 83.2512 1167(8) 1171.4274 929.6585
1667 83.3012 1132(8) 1134.6213 929.3113
1668 83.3512 1105(8) 1104.0380 928.9641
1669 83.4012 1077(8) 1079.1787 928.6169
1670 83.4512 1041(7) 1059.2827 928.2698
1671 83.5012 1042(7) 1043.5583 927.9225
1672 83.5512 1030(7) 1031.6876 927.5754
1673 83.6012 1012(7) 1022.0116 927.2282
1674 83.6512 1012(7) 1014.3528 926.8810
1675 83.7012 1006(7) 1008.1702 926.5338
1676 83.7512 988(7) 1003.0691 926.1866
1677 83.8012 976(7) 998.6606 925.8395
1678 83.8512 979(7) 994.7373 925.4922
1679 83.9012 977(7) 991.1005 925.1451
1680 83.9512 977(7) 987.6078 924.7979
1681 84.0012 960(7) 984.1740 924.4507
1682 84.0512 961(7) 980.7698 924.1035
1683 84.1012 964(7) 977.4157 923.7563
1684 84.1512 960(7) 974.1690 923.4092
1685 84.2012 971(7) 971.3193 923.5635
1686 84.2512 976(7) 969.0060 923.7180
1687 84.3012 963(7) 967.0012 923.8723
1688 84.3512 984(7) 965.3515 924.0267
1689 84.4012 981(7) 964.0922 924.1810
1690 84.4512 979(7) 963.2474 924.3354
1691 84.5012 972(7) 962.8350 924.4898
1692 84.5512 978(7) 962.8785 924.6442
1693 84.6012 974(7) 963.4142 924.7986
1694 84.6512 971(7) 964.4921 924.9529
1695 84.7012 974(7) 966.2027 925.1073
1696 84.7512 973(7) 968.7217 925.2617
1697 84.8012 972(7) 972.2921 925.4161
1698 84.8512 974(7) 976.0261 925.5704
1699 84.9012 989(7) 982.9501 925.7248
1700 84.9512 995(7) 992.3900 925.8792
1701 85.0012 1010(7) 1005.0331 926.0336
1702 85.0512 1029(7) 1021.5809 926.1879
1703 85.1012 1061(7) 1042.4906 926.3423
1704 85.1512 1081(8) 1068.4481 926.4967
1705 85.2012 1118(8) 1099.7289 926.6511
1706 85.2512 1159(8) 1134.5804 926.8055
1707 85.3012 1198(8) 1172.3855 926.9598
1708 85.3512 1240(8) 1210.7661 927.1142
1709 85.4012 1255(8) 1246.4253 927.2686
1710 85.4512 1277(8) 1275.1182 927.4230
1711 85.5012 1275(8) 1292.3386 927.5773
1712 85.5512 1284(8) 1294.9948 927.7317
1713 85.6012 1263(8) 1282.9619 927.8861
1714 85.6512 1244(8) 1259.0331 928.0405
1715 85.7012 1224(8) 1227.3516 928.1948
1716 85.7512 1181(8) 1191.9331 928.3492
1717 85.8012 1154(8) 1156.1155 928.5036
1718 85.8512 1133(8) 1122.4138 928.6580
1719 85.9012 1111(8) 1092.5920 928.8123
1720 85.9512 1082(8) 1067.5038 928.9667
1721 86.0012 1065(7) 1047.5166 929.1211
1722 86.0512 1050(7) 1032.3417 929.2755
1723 86.1012 1043(7) 1021.4167 929.4298
1724 86.1512 1028(7) 1014.0860 929.5842
1725 86.2012 1015(7) 1009.7014 929.7386
1726 86.2512 983(7) 1007.2510 929.8929
1727 86.3012 985(7) 1007.5620 930.0474
1728 86.3512 986(7) 1010.0978 930.2017
1729 86.4012 983(7) 1015.1219 930.3561
1730 86.4512 1005(7) 1022.1891 929.5779
1731 86.5012 1014(7) 1032.8706 928.7998
1732 86.5512 1014(7) 1047.8402 928.0218
1733 86.6012 1032(7) 1067.7593 927.2437
1734 86.6512 1063(7) 1093.1387 926.4656
1735 86.7012 1101(8) 1123.7285 925.6875
1736 86.7512 1149(8) 1159.4313 924.9093
1737 86.8012 1194(8) 1198.3888 924.1313
1738 86.8512 1245(8) 1237.8962 923.3531
1739 86.9012 1297(8) 1276.7278 922.5751
1740 86.9512 1336(8) 1309.9955 921.7970
1741 87.0012 1358(8) 1333.3966 921.0189
1742 87.0512 1377(9) 1343.7844 920.2408
1743 87.1012 1364(8) 1340.6853 919.4627
1744 87.1512 1328(8) 1326.7085 918.6847
1745 87.2012 1315(8) 1306.2360 917.9066
1746 87.2512 1285(8) 1283.6571 917.1284
1747 87.3012 1248(8) 1262.1595 916.3504
1748 87.3512 1245(8) 1242.3787 915.5723
1749 87.4012 1224(8) 1226.4166 914.7942
1750 87.4512 1234(8) 1212.1858 914.0161
1751 87.5012 1217(8) 1198.1034 913.2379
1752 87.5512 1198(8) 1183.0117 912.4599
1753 87.6012 1190(8) 1166.8896 911.6818
1754 87.6512 1178(8) 1150.4131 910.9037
1755 87.7012 1161(8) 1134.9070 910.1256
1756 87.7512 1133(8) 1121.5580 909.3475
1757 87.8012 1125(8) 1111.9185 908.5695
1758 87.8512 1123(8) 1107.0649 907.7913
1759 87.9012 1114(8) 1107.8350 907.0133
1760 87.9512 1141(8) 1114.7498 906.2352
1761 88.0012 1146(8) 1127.5912 905.4570
1762 88.0512 1152(8) 1145.4847 904.6790
1763 88.1012 1191(8) 1166.7849 903.9008
1764 88.1512 1208(8) 1188.9709 903.1228
1765 88.2012 1221(8) 1208.6199 902.3447
1766 88.2512 1224(8) 1221.7137 901.5665
1767 88.3012 1220(8) 1224.6172 900.7885
1768 88.3512 1212(8) 1215.6283 900.0104
1769 88.4012 1186(8) 1195.7639 899.2324
1770 88.4512 1160(8) 1168.4645 898.4542
1771 88.5012 1126(8) 1136.7457 897.6761
1772 88.5512 1100(8) 1104.1750 896.8981
1773 88.6012 1052(7) 1073.0891 896.1199
1774 88.6512 1044(7) 1045.0237 895.3419
1775 88.7012 1013(7) 1020.8289 894.5637
1776 88.7512 1006(7) 1000.8503 893.7856
1777 88.8012 979(7) 985.0541 893.0076
1778 88.8512 959(7) 973.1295 892.2294
1779 88.9012 957(7) 964.9013 891.4514
1780 88.9512 956(7) 959.3740 890.6733
1781 89.0012 943(7) 956.3429 889.8951
1782 89.0512 961(7) 955.3962 889.1171
1783 89.1012 954(7) 956.2031 888.3390
1784 89.1512 955(7) 958.5250 887.5610
1785 89.2012 950(7) 962.1886 886.7828
1786 89.2512 960(7) 967.0777 886.0047
1787 89.3012 970(7) 973.1725 885.2266
1788 89.3512 969(7) 980.5265 884.4485
1789 89.4012 975(7) 989.2822 883.6705
1790 89.4512 983(7) 999.6814 882.8923
1791 89.5012 997(7) 1012.0345 882.1142
1792 89.5512 1016(7) 1026.7294 881.3362
1793 89.6012 1019(7) 1044.1251 880.5580
1794 89.6512 1046(7) 1064.4785 879.7800
1795 89.7012 1061(7) 1087.8356 879.0019
1796 89.7512 1084(8) 1113.8539 878.2238
1797 89.8012 1123(8) 1141.6687 877.4457
1798 89.8512 1135(8) 1169.7268 876.6676
1799 89.9012 1178(8) 1195.6108 875.8895
1800 89.9512 1175(8) 1216.0913 875.1114
1801 90.0012 1219(8) 1227.5756 874.3333
1802 90.0512 1214(8) 1227.3341 873.5552
1803 90.1012 1206(8) 1214.6625 872.7771
1804 90.1512 1208(8) 1191.3352 871.9991
1805 90.2012 1147(8) 1160.1641 871.2209
1806 90.2512 1133(8) 1125.8643 870.4428
1807 90.3012 1075(8) 1090.9701 869.6648
1808 90.3512 1061(7) 1057.7158 868.8867
1809 90.4012 1034(7) 1027.5208 868.1086
1810 90.4512 1018(7) 1001.5777 867.3305
1811 90.5012 995(7) 979.7336 866.5524
1812 90.5512 975(7) 962.1859 865.7743
1813 90.6012 961(7) 948.6669 864.9962
1814 90.6512 960(7) 938.7532 864.2181
1815 90.7012 952(7) 931.9664 863.4400
1816 90.7512 945(7) 927.7883 862.6619
1817 90.8012 947(7) 925.7977 861.8839
1818 90.8512 932(7) 925.6393 861.1057
1819 90.9012 940(7) 928.6786 861.9537
1820 90.9512 939(7) 933.1326 862.8018
1821 91.0012 934(7) 938.9290 863.6499
1822 91.0512 947(7) 946.1296 864.4979
1823 91.1012 968(7) 954.7783 865.3459
1824 91.1512 981(7) 965.0679 866.1940
1825 91.2012 988(7) 977.1946 867.0421
1826 91.2512 1005(7) 991.3253 867.8901
1827 91.3012 1021(7) 1007.5306 868.7382
1828 91.3512 1026(7) 1025.7096 869.5862
1829 91.4012 1065(7) 1045.4839 870.4342
1830 91.4512 1081(8) 1066.1200 871.2823
1831 91.5012 1101(8) 1086.4233 872.1304
1832 91.5512 1127(8) 1104.7140 872.9784
1833 91.6012 1107(8) 1118.8755 873.8265
1834 91.6512 1124(8) 1126.7701 874.6745
1835 91.7012 1112(8) 1126.7601 875.5226
1836 91.7512 1103(8) 1118.8324 876.3707
1837 91.8012 1089(8) 1103.7339 877.2187
1838 91.8512 1066(7) 1084.9257 878.0668
1839 91.9012 1038(7) 1063.9818 878.9147
1840 91.9512 1021(7) 1043.2205 879.7628
1841 92.0012 1014(7) 1024.1963 880.6110
1842 92.0512 986(7) 1007.9457 881.4589
1843 92.1012 978(7) 995.0833 882.3070
1844 92.1512 966(7) 985.8540 883.1550
1845 92.2012 956(7) 980.2300 884.0031
1846 92.2512 972(7) 976.6743 883.8328
1847 92.3012 969(7) 976.2214 883.6624
1848 92.3512 972(7) 978.0173 883.4921
1849 92.4012 986(7) 981.3332 883.3217
1850 92.4512 990(7) 985.3506 883.1514
1851 92.5012 976(7) 989.1191 882.9810
1852 92.5512 999(7) 991.8806 882.8107
1853 92.6012 993(7) 992.9351 882.6403
1854 92.6512 1000(7) 992.0820 882.4700
1855 92.7012 1007(7) 989.6700 882.2996
1856 92.7512 1005(7) 986.4006 882.1293
1857 92.8012 995(7) 983.1456 881.9589
1858 92.8512 1009(7) 980.7268 881.7886
1859 92.9012 1000(7) 979.8599 881.6182
1860 92.9512 1003(7) 981.1260 881.4479
1861 93.0012 1011(7) 985.0704 881.2775
1862 93.0512 1022(7) 992.0724 881.1072
1863 93.1012 1030(7) 1001.9419 880.9368
1864 93.1512 1047(7) 1015.7400 880.7665
1865 93.2012 1039(7) 1032.8726 880.5961
1866 93.2512 1071(8) 1052.9115 880.4258
1867 93.3012 1090(8) 1075.0597 880.2554
1868 93.3512 1095(8) 1098.0638 880.0851
1869 93.4012 1105(8) 1120.1567 879.9148
1870 93.4512 1123(8) 1139.2223 879.7444
1871 93.5012 1135(8) 1153.2941 879.5740
1872 93.5512 1133(8) 1161.3232 879.4037
1873 93.6012 1148(8) 1163.6794 879.2333
1874 93.6512 1157(8) 1161.8660 879.0630
1875 93.7012 1141(8) 1157.6816 878.8927
1876 93.7512 1150(8) 1152.4529 878.7223
1877 93.8012 1143(8) 1146.6672 878.5520
1878 93.8512 1131(8) 1139.9285 878.3816
1879 93.9012 1129(8) 1131.4189 878.2113
1880 93.9512 1122(8) 1119.8280 878.0410
1881 94.0012 1114(8) 1104.9149 877.8705
1882 94.0512 1098(8) 1087.2065 877.7003
1883 94.1012 1078(8) 1067.8335 877.5299
1884 94.1512 1057(7) 1048.0757 877.3596
1885 94.2012 1030(7) 1028.9899 877.1892
1886 94.2512 1021(7) 1011.3384 877.0189
1887 94.3012 1000(7) 995.5891 876.8485
1888 94.3512 982(7) 981.9749 876.6782
1889 94.4012 972(7) 970.8618 876.5078
1890 94.4512 951(7) 961.5522 876.3375
1891 94.5012 934(7) 954.1846 876.1671
1892 94.5512 932(7) 948.5250 875.9968
1893 94.6012 931(7) 944.3420 875.8264
1894 94.6512 927(7) 941.4131 875.6561
1895 94.7012 936(7) 939.5408 875.4857
1896 94.7512 922(7) 938.5997 875.3154
1897 94.8012 921(7) 938.5098 875.1450
1898 94.8512 933(7) 939.5247 875.2589
1899 94.9012 936(7) 941.0758 875.3726
1900 94.9512 936(7) 943.7180 875.4864
1901 95.0012 944(7) 947.5727 875.6002
1902 95.0512 957(7) 952.6252 875.7140
1903 95.1012 969(7) 959.0316 875.8278
1904 95.1512 960(7) 966.9161 875.9416
1905 95.2012 970(7) 976.3453 876.0554
1906 95.2512 989(7) 987.2665 876.1692
1907 95.3012 985(7) 999.4751 876.2830
1908 95.3512 1012(7) 1012.5734 876.3968
1909 95.4012 1014(7) 1025.9238 876.5106
1910 95.4512 1023(7) 1038.6036 876.6244
1911 95.5012 1026(7) 1049.4155 876.7382
1912 95.5512 1052(7) 1056.9525 876.8520
1913 95.6012 1049(7) 1060.0421 876.9658
1914 95.6512 1047(7) 1058.2036 877.0795
1915 95.7012 1050(7) 1051.6481 877.1934
1916 95.7512 1062(7) 1041.5494 877.3071
1917 95.8012 1044(7) 1029.3021 877.4210
1918 95.8512 1038(7) 1016.1666 877.5347
1919 95.9012 1022(7) 1003.2284 877.6486
1920 95.9512 1004(7) 991.2420 877.7623
1921 96.0012 993(7) 980.7832 877.8762
1922 96.0512 990(7) 972.2160 877.9899
1923 96.1012 979(7) 966.1908 878.1037
1924 96.1512 968(7) 961.8949 878.2175
1925 96.2012 975(7) 959.6816 878.3313
1926 96.2512 976(7) 959.4161 878.4451
1927 96.3012 971(7) 960.9207 878.5589
1928 96.3512 973(7) 964.0327 878.6727
1929 96.4012 988(7) 968.9528 878.7865
1930 96.4512 989(7) 974.8232 878.9003
1931 96.5012 993(7) 981.8459 879.0141
1932 96.5512 997(7) 989.9213 879.1279
1933 96.6012 1005(7) 999.0065 879.2417
1934 96.6512 997(7) 1008.9122 879.3555
1935 96.7012 1020(7) 1019.1552 879.4693
1936 96.7512 1034(7) 1030.1014 879.5831
1937 96.8012 1047(7) 1041.1113 879.6969
1938 96.8512 1056(7) 1051.8120 879.8107
1939 96.9012 1065(7) 1061.7574 879.9244
1940 96.9512 1079(8) 1070.4218 880.0383
1941 97.0012 1080(8) 1077.1154 880.1520
1942 97.0512 1087(8) 1080.9684 880.2659
1943 97.1012 1091(8) 1081.0286 880.3796
1944 97.1512 1090(8) 1076.5676 880.4935
1945 97.2012 1076(8) 1067.4847 880.6072
1946 97.2512 1059(7) 1054.4736 880.7211
1947 97.3012 1046(7) 1038.8280 880.8348
1948 97.3512 1021(7) 1021.9186 880.9486
1949 97.4012 992(7) 1005.0139 881.0624
1950 97.4512 980(7) 989.0287 881.1762
1951 97.5012 967(7) 974.5864 881.2900
1952 97.5512 965(7) 962.0395 881.4038
1953 97.6012 951(7) 951.4767 881.5176
1954 97.6512 938(7) 942.7776 881.6314
1955 97.7012 930(7) 935.9717 881.7452
1956 97.7512 925(7) 930.7343 881.8590
1957 97.8012 921(7) 926.8173 881.9728
1958 97.8512 918(7) 924.2995 882.0866
1959 97.9012 910(7) 922.3043 882.2004
1960 97.9512 915(7) 920.9724 882.3142
1961 98.0012 918(7) 920.1530 882.4280
1962 98.0512 917(7) 919.7275 882.5417
1963 98.1012 908(7) 919.6531 882.6556
1964 98.1512 910(7) 919.7642 882.7768
1965 98.2012 910(7) 920.0397 882.8980
1966 98.2512 918(7) 920.4358 883.0193
1967 98.3012 922(7) 920.9139 883.1405
1968 98.3512 916(7) 921.4575 883.2617
1969 98.4012 923(7) 922.0658 883.3829
1970 98.4512 915(7) 922.7606 883.5042
1971 98.5012 922(7) 923.5900 883.6254
1972 98.5512 917(7) 924.6294 883.7466
1973 98.6012 925(7) 925.6846 883.8679
1974 98.6512 919(7) 927.5615 883.9891
1975 98.7012 938(7) 929.9474 884.1103
1976 98.7512 929(7) 933.0867 884.2315
1977 98.8012 938(7) 937.1999 884.3527
1978 98.8512 940(7) 942.2825 884.4740
1979 98.9012 964(7) 948.4967 884.5952
1980 98.9512 966(7) 955.8990 884.7164
1981 99.0012 974(7) 964.4650 884.8376
1982 99.0512 979(7) 973.8307 884.9589
1983 99.1012 996(7) 984.2798 885.0801
1984 99.1512 1001(7) 995.2039 885.2014
1985 99.2012 992(7) 1006.1138 885.3226
1986 99.2512 1003(7) 1016.5182 885.4438
1987 99.3012 1025(7) 1025.7157 885.5650
1988 99.3512 1030(7) 1033.5471 885.6863
1989 99.4012 1033(7) 1040.1995 885.8075
1990 99.4512 1048(7) 1046.2883 885.9287
1991 99.5012 1041(7) 1052.5643 886.0499
1992 99.5512 1061(7) 1059.6646 886.1711
1993 99.6012 1063(7) 1067.9131 886.2924
1994 99.6512 1088(8) 1077.2163 886.4136
1995 99.7012 1086(8) 1087.0444 886.5349
1996 99.7512 1084(8) 1096.4021 886.6561
1997 99.8012 1108(8) 1103.8945 886.7773
1998 99.8512 1119(8) 1107.9492 886.8986
1999 99.9012 1113(8) 1107.2383 887.0198
2000 99.9512 1101(8) 1101.1968 887.1410
2001 100.0012 1095(8) 1090.4844 887.2622
2002 100.0512 1076(8) 1076.0344 887.3834
2003 100.1012 1065(7) 1059.1672 887.5046
2004 100.1512 1043(7) 1041.5483 887.6259
2005 100.2012 1012(7) 1024.3353 887.7471
2006 100.2512 1011(7) 1008.3777 887.8683
2007 100.3012 995(7) 994.2538 887.9896
2008 100.3512 979(7) 982.3090 888.1108
2009 100.4012 980(7) 972.7520 888.2320
2010 100.4512 982(7) 965.5365 888.3533
2011 100.5012 968(7) 960.6313 888.4745
2012 100.5512 963(7) 957.9066 888.5957
2013 100.6012 963(7) 957.1702 888.6752
2014 100.6512 964(7) 958.2995 888.7546
2015 100.7012 968(7) 961.1555 888.8341
2016 100.7512 977(7) 965.6334 888.9136
2017 100.8012 984(7) 971.6669 888.9931
2018 100.8512 980(7) 978.9156 889.0726
2019 100.9012 995(7) 987.7961 889.1520
2020 100.9512 989(7) 998.0367 889.2315
2021 101.0012 1018(7) 1009.5828 889.3110
2022 101.0512 1031(7) 1022.3724 889.3904
2023 101.1012 1054(7) 1036.3341 889.4700
2024 101.1512 1070(8) 1051.4448 889.5494
2025 101.2012 1098(8) 1067.6761 889.6289
2026 101.2512 1110(8) 1085.1687 889.7084
2027 101.3012 1112(8) 1103.9598 889.7878
2028 101.3512 1120(8) 1124.4100 889.8673
2029 101.4012 1141(8) 1146.7742 889.9468
2030 101.4512 1156(8) 1171.1152 890.0263
2031 101.5012 1168(8) 1197.0988 890.1058
2032 101.5512 1196(8) 1223.8689 890.1852
2033 101.6012 1228(8) 1250.0188 890.2647
2034 101.6512 1261(8) 1273.7145 890.3442
2035 101.7012 1270(8) 1293.0940 890.4236
2036 101.7512 1309(8) 1306.8350 890.5032
2037 101.8012 1315(8) 1314.5291 890.5826
2038 101.8512 1326(8) 1316.6123 890.6621
2039 101.9012 1305(8) 1313.8004 890.7416
2040 101.9512 1286(8) 1306.5245 890.8210
2041 102.0012 1272(8) 1294.6971 890.9005
2042 102.0512 1233(8) 1277.9402 890.9800
2043 102.1012 1226(8) 1256.1332 891.0595
2044 102.1512 1189(8) 1229.6587 891.1390
2045 102.2012 1159(8) 1199.9062 891.2184
2046 102.2512 1124(8) 1168.6108 891.2979
2047 102.3012 1091(8) 1137.4919 891.3774
2048 102.3512 1074(8) 1107.9490 891.4568
2049 102.4012 1061(7) 1080.9620 891.5364
2050 102.4512 1053(7) 1057.1171 891.6158
2051 102.5012 1033(7) 1036.4984 891.6953
2052 102.5512 1024(7) 1019.6260 891.7748
2053 102.6012 998(7) 1006.1813 891.8542
2054 102.6512 1005(7) 995.9603 891.9337
2055 102.7012 1010(7) 988.7197 892.0132
2056 102.7512 988(7) 984.0989 892.0927
2057 102.8012 994(7) 981.8727 892.1722
2058 102.8512 991(7) 981.7921 892.2516
2059 102.9012 989(7) 983.5570 892.3311
2060 102.9512 998(7) 987.5093 892.8903
2061 103.0012 1011(7) 993.0908 893.4496
2062 103.0512 1018(7) 1000.3038 894.0087
2063 103.1012 1015(7) 1009.2091 894.5679
2064 103.1512 1017(7) 1019.9514 895.1271
2065 103.2012 1034(7) 1032.6543 895.6863
2066 103.2512 1058(7) 1047.3766 896.2455
2067 103.3012 1083(8) 1063.9921 896.8047
2068 103.3512 1088(8) 1082.2217 897.3639
2069 103.4012 1116(8) 1101.5209 897.9230
2070 103.4512 1134(8) 1121.0752 898.4822
2071 103.5012 1164(8) 1139.7460 899.0415
2072 103.5512 1175(8) 1156.1178 899.6006
2073 103.6012 1196(8) 1168.6603 900.1599
2074 103.6512 1199(8) 1176.0427 900.7190
2075 103.7012 1211(8) 1177.7476 901.2782
2076 103.7512 1180(8) 1173.6279 901.8375
2077 103.8012 1164(8) 1164.9048 902.3966
2078 103.8512 1150(8) 1153.0868 902.9558
2079 103.9012 1126(8) 1139.7603 903.5150
2080 103.9512 1106(8) 1126.6548 904.0742
2081 104.0012 1090(8) 1114.2167 904.6334
2082 104.0512 1079(8) 1103.6218 905.1926
2083 104.1012 1073(8) 1095.4260 905.7518
2084 104.1512 1070(8) 1089.9617 906.3109
2085 104.2012 1069(8) 1087.3301 906.8701
2086 104.2512 1069(8) 1087.4265 907.4294
2087 104.3012 1072(8) 1089.9587 907.9885
2088 104.3512 1083(8) 1094.4229 908.5477
2089 104.4012 1088(8) 1100.1792 909.1069
2090 104.4512 1088(8) 1106.4641 909.6661
2091 104.5012 1106(8) 1112.6593 910.2253
2092 104.5512 1094(8) 1117.9449 910.7845
2093 104.6012 1087(8) 1122.0673 911.3437
2094 104.6512 1099(8) 1124.9091 911.9028
2095 104.7012 1095(8) 1126.5082 912.4620
2096 104.7512 1106(8) 1127.0054 913.0213
2097 104.8012 1108(8) 1126.5378 913.5804
2098 104.8512 1113(8) 1125.5181 914.1396
2099 104.9012 1125(8) 1124.0828 914.6988
2100 104.9512 1141(8) 1122.3573 915.2581
2101 105.0012 1132(8) 1120.3433 915.8173
2102 105.0512 1136(8) 1117.9661 916.3764
2103 105.1012 1139(8) 1115.1117 916.9356
2104 105.1512 1117(8) 1111.5278 917.4948
2105 105.2012 1123(8) 1107.3052 918.0540
2106 105.2512 1119(8) 1102.9635 918.6132
2107 105.3012 1118(8) 1098.4731 919.1724
2108 105.3512 1094(8) 1094.7300 919.7316
2109 105.4012 1096(8) 1092.4900 920.2907
2110 105.4512 1101(8) 1092.1477 920.8500
2111 105.5012 1091(8) 1094.8983 921.4092
2112 105.5512 1094(8) 1100.8619 921.9683
2113 105.6012 1113(8) 1110.2682 922.5275
2114 105.6512 1137(8) 1123.1370 923.0867
2115 105.7012 1160(8) 1139.2336 923.6459
2116 105.7512 1185(8) 1158.0557 924.2051
2117 105.8012 1218(8) 1178.7749 924.7643
2118 105.8512 1245(8) 1200.2369 925.3235
2119 105.9012 1276(8) 1220.8990 925.8826
2120 105.9512 1296(8) 1238.9634 926.4419
2121 106.0012 1308(8) 1252.5334 927.0011
2122 106.0512 1315(8) 1260.0024 927.5602
2123 106.1012 1317(8) 1260.4685 928.1194
2124 106.1512 1309(8) 1253.9941 928.6786
2125 106.2012 1285(8) 1241.5415 929.2379
2126 106.2512 1255(8) 1224.6302 929.7971
2127 106.3012 1221(8) 1204.9095 930.3562
2128 106.3512 1184(8) 1183.8607 930.9154
2129 106.4012 1158(8) 1162.6492 931.4745
2130 106.4512 1155(8) 1142.1367 932.0338
2131 106.5012 1133(8) 1122.9486 932.5930
2132 106.5512 1102(8) 1105.8618 933.1522
2133 106.6012 1087(8) 1090.5593 933.7114
2134 106.6512 1072(8) 1077.5381 934.2705
2135 106.7012 1057(7) 1066.8057 934.8298
2136 106.7512 1059(7) 1058.3136 935.3890
2137 106.8012 1079(8) 1051.8542 935.9481
2138 106.8512 1049(7) 1047.1650 936.5073
2139 106.9012 1051(7) 1043.8785 937.0665
2140 106.9512 1043(7) 1041.8658 937.6257
2141 107.0012 1042(7) 1040.8088 938.1849
2142 107.0512 1050(7) 1040.5154 938.7441
2143 107.1012 1034(7) 1040.8315 939.3033
2144 107.1512 1032(7) 1041.6179 939.8624
2145 107.2012 1043(7) 1042.7025 940.4217
2146 107.2512 1045(7) 1043.8696 940.9809
2147 107.3012 1049(7) 1044.9117 941.5400
2148 107.3512 1046(7) 1045.4572 942.0992
2149 107.4012 1028(7) 1044.9031 942.6584
2150 107.4512 1043(7) 1043.9749 943.2177
2151 107.5012 1040(7) 1042.4070 943.7769
2152 107.5512 1039(7) 1040.0770 944.3360
2153 107.6012 1032(7) 1037.3638 944.8952
2154 107.6512 1021(7) 1034.5315 945.4543
2155 107.7012 1018(7) 1031.8234 946.0136
2156 107.7512 1018(7) 1029.4438 946.5728
2157 107.8012 1011(7) 1027.1818 947.1320
2158 107.8512 1018(7) 1025.9064 947.6912
2159 107.9012 1011(7) 1025.3090 948.2503
2160 107.9512 1005(7) 1025.4259 948.8096
2161 108.0012 1011(7) 1026.2444 949.3688
2162 108.0512 1001(7) 1027.7026 949.9279
2163 108.1012 1003(7) 1029.3193 950.1108
2164 108.1512 1006(7) 1031.3201 950.2938
2165 108.2012 1014(7) 1033.4979 950.4767
2166 108.2512 1013(7) 1035.6129 950.6596
2167 108.3012 1015(7) 1037.4039 950.8425
2168 108.3512 1020(7) 1038.6399 951.0255
2169 108.4012 1016(7) 1039.1853 951.2083
2170 108.4512 1033(7) 1039.0288 951.3912
2171 108.5012 1024(7) 1038.3314 951.5742
2172 108.5512 1017(7) 1037.3555 951.7571
2173 108.6012 1022(7) 1036.7885 952.3254
2174 108.6512 1040(7) 1036.5308 952.8937
2175 108.7012 1034(7) 1036.8114 953.4620
2176 108.7512 1027(7) 1037.7775 954.0303
2177 108.8012 1050(7) 1039.5184 954.5986
2178 108.8512 1052(7) 1042.0269 955.1669
2179 108.9012 1045(7) 1045.2847 955.7352
2180 108.9512 1041(7) 1049.1379 956.3035
2181 109.0012 1058(7) 1053.3989 956.8719
2182 109.0512 1058(7) 1057.8319 957.4401
2183 109.1012 1063(7) 1062.1791 958.0084
2184 109.1512 1074(8) 1066.1904 958.5767
2185 109.2012 1084(8) 1069.6564 959.1450
2186 109.2512 1081(8) 1072.4791 959.7134
2187 109.3012 1088(8) 1074.7039 960.2816
2188 109.3512 1094(8) 1076.5291 960.8500
2189 109.4012 1102(8) 1078.2769 961.4182
2190 109.4512 1097(8) 1080.3351 961.9866
2191 109.5012 1088(8) 1082.7549 962.5549
2192 109.5512 1096(8) 1086.5833 963.1232
2193 109.6012 1105(8) 1091.7935 963.6915
2194 109.6512 1117(8) 1098.6394 964.2598
2195 109.7012 1104(8) 1107.3354 964.8281
2196 109.7512 1114(8) 1118.0300 965.3964
2197 109.8012 1133(8) 1130.7781 965.9647
2198 109.8512 1150(8) 1145.5217 966.5330
2199 109.9012 1152(8) 1162.0542 967.1013
2200 109.9512 1178(8) 1179.9989 967.6696
2201 110.0012 1196(8) 1198.7795 968.2379
2202 110.0512 1213(8) 1217.6696 968.8062
2203 110.1012 1238(8) 1235.8384 969.3745
2204 110.1512 1246(8) 1252.5502 969.9427
2205 110.2012 1257(8) 1266.8977 970.5111
2206 110.2512 1286(8) 1278.3568 971.0795
2207 110.3012 1284(8) 1286.3811 971.6477
2208 110.3512 1287(8) 1290.5099 972.2161
2209 110.4012 1287(8) 1290.4117 972.7843
2210 110.4512 1286(8) 1285.9318 973.3526
2211 110.5012 1275(8) 1277.7360 973.9210
2212 110.5512 1277(8) 1266.5454 974.4892
2213 110.6012 1266(8) 1253.4922 975.0576
2214 110.6512 1251(8) 1239.6774 975.6258
2215 110.7012 1229(8) 1226.2980 976.1942
2216 110.7512 1217(8) 1214.0721 976.7625
2217 110.8012 1213(8) 1203.5439 977.3307
2218 110.8512 1205(8) 1195.0034 977.8990
2219 110.9012 1193(8) 1188.4965 978.4673
2220 110.9512 1194(8) 1183.9001 979.0356
2221 111.0012 1181(8) 1180.9711 979.6040
2222 111.0512 1182(8) 1179.4843 980.1722
2223 111.1012 1184(8) 1179.0901 980.7406
2224 111.1512 1194(8) 1179.7393 981.3088
2225 111.2012 1186(8) 1181.3595 981.8772
2226 111.2512 1192(8) 1184.2064 982.4455
2227 111.3012 1193(8) 1188.2656 983.0137
2228 111.3512 1188(8) 1193.5527 983.5821
2229 111.4012 1215(8) 1199.9940 984.1503
2230 111.4512 1217(8) 1207.4716 984.7187
2231 111.5012 1213(8) 1215.8258 985.2870
2232 111.5512 1227(8) 1224.8531 985.8553
2233 111.6012 1233(8) 1234.2732 986.4236
2234 111.6512 1257(8) 1243.6686 986.9919
2235 111.7012 1255(8) 1252.4634 987.5602
2236 111.7512 1272(8) 1259.9182 988.1285
2237 111.8012 1263(8) 1265.2148 988.6968
2238 111.8512 1253(8) 1267.5972 989.2651
2239 111.9012 1253(8) 1266.3445 989.8334
2240 111.9512 1251(8) 1261.1854 990.4017
2241 112.0012 1245(8) 1252.3184 990.9700
2242 112.0512 1212(8) 1239.9506 991.5383
2243 112.1012 1195(8) 1224.8822 992.1066
2244 112.1512 1164(8) 1208.5255 992.6749
2245 112.2012 1166(8) 1191.5161 993.2432
2246 112.2512 1160(8) 1174.7679 993.8116
2247 112.3012 1137(8) 1158.8933 994.3798
2248 112.3512 1127(8) 1144.3944 994.9482
2249 112.4012 1127(8) 1131.6525 995.5164
2250 112.4512 1119(8) 1120.9382 996.0848
2251 112.5012 1124(8) 1112.4261 996.6531
2252 112.5512 1120(8) 1106.2001 997.2213
2253 112.6012 1125(8) 1102.3992 997.7897
2254 112.6512 1121(8) 1101.0132 998.3579
2255 112.7012 1117(8) 1102.0280 998.9263
2256 112.7512 1137(8) 1104.5665 998.6432
2257 112.8012 1133(8) 1109.4050 998.3602
2258 112.8512 1129(8) 1116.4634 998.0771
2259 112.9012 1130(8) 1125.6243 997.7941
2260 112.9512 1135(8) 1136.7041 997.5110
2261 113.0012 1147(8) 1149.4702 997.2280
2262 113.0512 1157(8) 1163.5908 996.9449
2263 113.1012 1163(8) 1178.6389 996.6619
2264 113.1512 1187(8) 1194.1548 996.3788
2265 113.2012 1192(8) 1209.4629 996.0958
2266 113.2512 1211(8) 1223.7701 995.8127
2267 113.3012 1216(8) 1236.3169 995.5297
2268 113.3512 1239(8) 1245.9958 995.2466
2269 113.4012 1252(8) 1252.0973 994.9636
2270 113.4512 1263(8) 1254.1738 994.6805
2271 113.5012 1264(8) 1252.1567 994.3975
2272 113.5512 1260(8) 1246.4512 994.1145
2273 113.6012 1267(8) 1237.7957 993.8314
2274 113.6512 1267(8) 1227.0371 993.5484
2275 113.7012 1242(8) 1215.2256 993.2653
2276 113.7512 1207(8) 1203.1281 992.9822
2277 113.8012 1195(8) 1191.5167 992.6992
2278 113.8512 1180(8) 1180.7635 992.4162
2279 113.9012 1161(8) 1171.3534 992.1332
2280 113.9512 1147(8) 1164.0281 991.8501
2281 114.0012 1144(8) 1157.9269 991.5670
2282 114.0512 1142(8) 1153.5117 991.2840
2283 114.1012 1147(8) 1150.6643 991.0009
2284 114.1512 1137(8) 1149.1436 990.7179
2285 114.2012 1151(8) 1148.6097 990.4349
2286 114.2512 1148(8) 1148.6536 990.1518
2287 114.3012 1155(8) 1149.2498 989.8688
2288 114.3512 1150(8) 1149.0422 989.5857
2289 114.4012 1138(8) 1148.0280 989.3027
2290 114.4512 1146(8) 1145.8348 989.0197
2291 114.5012 1147(8) 1142.2166 988.7366
2292 114.5512 1125(8) 1137.0966 988.4536
2293 114.6012 1138(8) 1130.5796 988.1705
2294 114.6512 1113(8) 1122.9257 987.8875
2295 114.7012 1099(8) 1114.5715 987.6044
2296 114.7512 1096(8) 1105.7111 987.3214
2297 114.8012 1078(8) 1096.7710 987.0383
2298 114.8512 1073(8) 1088.0300 986.7552
2299 114.9012 1068(8) 1079.7090 986.4722
2300 114.9512 1059(7) 1071.9612 986.1891
2301 115.0012 1053(7) 1064.8915 985.9061
2302 115.0512 1066(7) 1058.5570 985.6230
2303 115.1012 1050(7) 1052.9724 985.3400
2304 115.1512 1047(7) 1048.1268 985.0570
2305 115.2012 1050(7) 1044.0322 984.7739
2306 115.2512 1035(7) 1040.5231 984.4908
2307 115.3012 1046(7) 1037.5813 984.2078
2308 115.3512 1045(7) 1035.1241 983.9247
2309 115.4012 1029(7) 1033.0752 983.6417
2310 115.4512 1039(7) 1031.3359 983.3587
2311 115.5012 1039(7) 1029.8630 983.0756
2312 115.5512 1029(7) 1028.5822 982.7926
2313 115.6012 1025(7) 1027.4551 982.5095
2314 115.6512 1034(7) 1026.3998 982.2265
2315 115.7012 1027(7) 1025.4725 981.9435
2316 115.7512 1025(7) 1024.8079 981.6604
2317 115.8012 1030(7) 1024.1169 981.3774
2318 115.8512 1030(7) 1023.5347 981.0943
2319 115.9012 1016(7) 1023.0665 980.8113
2320 115.9512 1024(7) 1022.9985 980.8099
2321 116.0012 1018(7) 1023.0527 980.8087
2322 116.0512 1028(7) 1023.2312 980.8073
2323 116.1012 1025(7) 1023.5242 980.8060
2324 116.1512 1029(7) 1023.9558 980.8046
2325 116.2012 1023(7) 1024.5157 980.8033
2326 116.2512 1027(7) 1025.2053 980.8020
2327 116.3012 1025(7) 1026.0262 980.8007
2328 116.3512 1031(7) 1026.9791 980.7994
2329 116.4012 1030(7) 1028.0785 980.7980
2330 116.4512 1035(7) 1029.3203 980.7967
2331 116.5012 1038(7) 1030.7141 980.7953
2332 116.5512 1047(7) 1032.3878 980.7941
2333 116.6012 1037(7) 1034.1241 980.7927
2334 116.6512 1041(7) 1035.8796 980.7914
2335 116.7012 1045(7) 1038.0128 980.7901
2336 116.7512 1041(7) 1040.3710 980.7888
2337 116.8012 1058(7) 1042.9772 980.7874
2338 116.8512 1057(7) 1045.8507 980.7861
2339 116.9012 1054(7) 1049.0077 980.7848
2340 116.9512 1060(7) 1052.4607 980.7834
2341 117.0012 1050(7) 1055.8862 980.7821
2342 117.0512 1045(7) 1059.9343 980.7808
2343 117.1012 1051(7) 1064.2533 980.7795
2344 117.1512 1072(8) 1069.1940 981.1672
2345 117.2012 1086(8) 1074.3131 981.5551
2346 117.2512 1077(8) 1079.5337 981.9429
2347 117.3012 1080(8) 1084.7548 982.3306
2348 117.3512 1083(8) 1089.8517 982.7184
2349 117.4012 1091(8) 1094.6694 983.1061
2350 117.4512 1090(8) 1099.0311 983.4940
2351 117.5012 1092(8) 1102.7433 983.8818
2352 117.5512 1090(8) 1105.6208 984.2695
2353 117.6012 1107(8) 1107.5187 984.6573
2354 117.6512 1094(8) 1108.3628 985.0451
2355 117.7012 1100(8) 1108.0604 985.4329
2356 117.7512 1102(8) 1106.9574 985.8207
2357 117.8012 1105(8) 1105.1075 986.2084
2358 117.8512 1104(8) 1102.7655 986.5963
2359 117.9012 1100(8) 1100.1416 986.9840
2360 117.9512 1092(8) 1097.4423 987.3718
2361 118.0012 1094(8) 1094.9417 987.7596
2362 118.0512 1089(8) 1093.0037 988.1474
2363 118.1012 1089(8) 1090.9399 988.5352
2364 118.1512 1085(8) 1089.3779 988.9230
2365 118.2012 1073(8) 1088.2922 989.3108
2366 118.2512 1066(7) 1087.7002 989.6985
2367 118.3012 1088(8) 1087.5908 990.0863
2368 118.3512 1084(8) 1087.9258 990.4741
2369 118.4012 1085(8) 1088.6707 990.8619
2370 118.4512 1081(8) 1089.6796 991.2497
2371 118.5012 1105(8) 1090.9790 991.6375
2372 118.5512 1093(8) 1092.2489 992.0253
2373 118.6012 1103(8) 1093.4818 992.4131
2374 118.6512 1099(8) 1094.3344 992.8008
2375 118.7012 1112(8) 1095.3160 993.1886
2376 118.7512 1116(8) 1096.1665 993.5764
2377 118.8012 1115(8) 1096.9882 993.9642
2378 118.8512 1115(8) 1098.1246 994.3520
2379 118.9012 1123(8) 1099.3453 994.7397
2380 118.9512 1121(8) 1101.0303 995.1276
2381 119.0012 1115(8) 1103.3527 995.5154
2382 119.0512 1118(8) 1106.4692 995.9031
2383 119.1012 1114(8) 1110.5150 996.2910
2384 119.1512 1126(8) 1115.5957 996.6786
2385 119.2012 1126(8) 1121.7877 997.0665
2386 119.2512 1140(8) 1129.1282 997.4543
2387 119.3012 1129(8) 1137.6100 997.8420
2388 119.3512 1148(8) 1147.1812 998.2299
2389 119.4012 1159(8) 1157.7269 998.6176
2390 119.4512 1171(8) 1169.0789 999.0054
2391 119.5012 1186(8) 1180.9996 999.3932
2392 119.5512 1193(8) 1193.1892 999.7810
2393 119.6012 1216(8) 1205.3000 1000.1688
2394 119.6512 1225(8) 1216.9347 1000.5565
2395 119.7012 1225(8) 1227.6791 1000.9443
2396 119.7512 1233(8) 1237.1132 1001.3322
2397 119.8012 1240(8) 1244.8442 1001.7199
2398 119.8512 1255(8) 1250.5394 1002.1077
2399 119.9012 1252(8) 1253.9452 1002.4955
2400 119.9512 1228(8) 1254.9146 1002.8833
2401 120.0012 1249(8) 1253.4115 1003.2711
2402 120.0512 1251(8) 1249.5422 1003.6588
2403 120.1012 1236(8) 1243.5259 1004.0466
2404 120.1512 1216(8) 1235.7246 1004.4344
2405 120.2012 1211(8) 1226.5914 1004.8222
2406 120.2512 1203(8) 1216.5967 1005.2100
2407 120.3012 1203(8) 1206.2457 1005.5978
2408 120.3512 1184(8) 1195.6716 1005.9856
2409 120.4012 1171(8) 1185.8959 1006.3734
2410 120.4512 1153(8) 1176.9187 1006.7612
2411 120.5012 1149(8) 1168.9924 1007.1489
2412 120.5512 1152(8) 1162.3120 1007.5367
2413 120.6012 1153(8) 1157.0182 1007.9245
2414 120.6512 1149(8) 1153.2000 1008.3123
2415 120.7012 1147(8) 1150.9241 1008.7001
2416 120.7512 1154(8) 1149.8617 1008.7283
2417 120.8012 1154(8) 1150.3777 1008.7564
2418 120.8512 1159(8) 1152.4763 1008.7846
2419 120.9012 1165(8) 1156.1167 1008.8127
2420 120.9512 1164(8) 1161.2761 1008.8409
2421 121.0012 1166(8) 1167.9170 1008.8691
2422 121.0512 1173(8) 1175.9939 1008.8973
2423 121.1012 1205(8) 1185.4579 1008.9254
2424 121.1512 1200(8) 1196.2458 1008.9536
2425 121.2012 1224(8) 1208.4797 1008.9818
2426 121.2512 1223(8) 1221.7034 1009.0099
2427 121.3012 1237(8) 1236.0284 1009.0381
2428 121.3512 1259(8) 1251.3624 1009.0663
2429 121.4012 1277(8) 1267.8025 1009.0945
2430 121.4512 1286(8) 1285.2937 1009.1226
2431 121.5012 1298(8) 1303.9534 1009.1508
2432 121.5512 1310(8) 1323.7695 1009.1790
2433 121.6012 1332(8) 1345.1479 1009.2072
2434 121.6512 1352(8) 1368.0151 1009.2353
2435 121.7012 1376(9) 1392.3616 1009.2635
2436 121.7512 1403(9) 1418.0443 1009.2917
2437 121.8012 1417(9) 1444.7688 1009.3198
2438 121.8512 1447(9) 1472.0906 1009.3480
2439 121.9012 1481(9) 1499.3870 1009.3762
2440 121.9512 1511(9) 1525.9143 1009.4044
2441 122.0012 1549(9) 1550.8335 1009.4325
2442 122.0512 1561(9) 1573.2823 1009.4607
2443 122.1012 1574(9) 1592.5916 1009.4888
2444 122.1512 1612(9) 1608.1991 1009.5170
2445 122.2012 1635(9) 1619.8571 1009.5452
2446 122.2512 1652(9) 1627.5605 1009.5734
2447 122.3012 1651(9) 1631.4954 1009.6016
2448 122.3512 1658(9) 1631.9102 1009.6297
2449 122.4012 1670(9) 1629.0198 1009.6579
2450 122.4512 1669(9) 1622.9417 1009.6860
2451 122.5012 1663(9) 1613.7107 1009.7142
2452 122.5512 1634(9) 1601.3496 1009.7424
2453 122.6012 1603(9) 1586.0471 1009.7706
2454 122.6512 1591(9) 1567.8644 1009.7987
2455 122.7012 1567(9) 1547.3145 1009.8269
2456 122.7512 1526(9) 1524.9495 1009.8551
2457 122.8012 1508(9) 1501.3994 1009.8832
2458 122.8512 1489(9) 1477.2230 1009.9114
2459 122.9012 1453(9) 1452.9009 1009.9396
2460 122.9512 1414(9) 1428.7688 1009.9678
2461 123.0012 1391(9) 1405.0604 1009.9959
2462 123.0512 1386(9) 1381.9177 1010.0241
2463 123.1012 1389(9) 1359.4471 1010.0522
2464 123.1512 1344(8) 1337.7684 1010.0804
2465 123.2012 1321(8) 1317.0134 1010.1086
2466 123.2512 1289(8) 1297.3500 1010.1368
2467 123.3012 1282(8) 1278.9426 1010.1650
2468 123.3512 1267(8) 1261.9235 1010.1931
2469 123.4012 1256(8) 1246.4044 1010.2213
2470 123.4512 1226(8) 1232.4219 1010.2495
2471 123.5012 1203(8) 1219.9747 1010.2776
2472 123.5512 1212(8) 1209.0133 1010.3058
2473 123.6012 1199(8) 1199.4536 1010.3340
2474 123.6512 1192(8) 1191.2045 1010.3621
2475 123.7012 1175(8) 1184.1699 1010.3903
2476 123.7512 1157(8) 1178.2697 1010.4185
2477 123.8012 1172(8) 1173.4365 1010.4467
2478 123.8512 1172(8) 1169.6130 1010.4749
2479 123.9012 1180(8) 1166.7539 1010.5030
2480 123.9512 1168(8) 1164.7776 1010.5312
2481 124.0012 1163(8) 1163.6133 1010.5593
2482 124.0512 1163(8) 1163.1659 1010.5875
2483 124.1012 1160(8) 1163.2925 1010.6157
2484 124.1512 1155(8) 1163.8472 1010.6439
2485 124.2012 1189(8) 1164.6525 1010.6721
2486 124.2512 1172(8) 1165.5168 1010.7002
2487 124.3012 1175(8) 1166.2495 1010.7284
2488 124.3512 1174(8) 1166.6812 1010.7565
2489 124.4012 1170(8) 1166.7178 1010.7847
2490 124.4512 1163(8) 1166.2384 1010.8129
2491 124.5012 1161(8) 1165.2871 1010.8411
2492 124.5512 1150(8) 1163.9451 1010.8692
2493 124.6012 1151(8) 1162.3422 1010.8974
2494 124.6512 1148(8) 1160.6331 1010.9255
2495 124.7012 1147(8) 1158.9717 1010.9537
2496 124.7512 1150(8) 1157.4888 1010.9819
2497 124.8012 1149(8) 1156.3031 1011.0101
2498 124.8512 1152(8) 1155.4813 1011.0383
2499 124.9012 1158(8) 1155.1427 1011.0664
2500 124.9512 1149(8) 1155.1193 1011.0946
2501 125.0012 1159(8) 1155.5353 1011.1227
2502 125.0512 1159(8) 1156.1665 1011.1509
2503 125.1012 1166(8) 1156.9869 1011.1791
2504 125.1512 1165(8) 1157.7739 1011.2073
2505 125.2012 1178(8) 1158.5623 1011.2355
2506 125.2512 1178(8) 1159.0972 1011.2636
2507 125.3012 1164(8) 1159.2219 1011.2918
2508 125.3512 1162(8) 1158.8044 1011.3199
2509 125.4012 1160(8) 1157.7563 1011.3481
2510 125.4512 1144(8) 1156.0465 1011.3763
2511 125.5012 1149(8) 1153.7062 1011.4045
2512 125.5512 1141(8) 1150.8256 1011.4326
2513 125.6012 1136(8) 1147.5305 1011.4608
2514 125.6512 1133(8) 1143.1628 1010.6724
2515 125.7012 1134(8) 1138.6954 1009.8839
2516 125.7512 1116(8) 1134.2850 1009.0953
2517 125.8012 1112(8) 1130.0775 1008.3069
2518 125.8512 1124(8) 1126.2053 1007.5184
2519 125.9012 1118(8) 1122.7919 1006.7300
2520 125.9512 1121(8) 1119.9492 1005.9414
2521 126.0012 1107(8) 1117.8514 1005.1529
2522 126.0512 1114(8) 1117.4325 1005.3317
2523 126.1012 1118(8) 1117.8879 1005.5106
2524 126.1512 1127(8) 1119.3112 1005.6895
2525 126.2012 1132(8) 1121.7928 1005.8683
2526 126.2512 1135(8) 1125.4091 1006.0472
2527 126.3012 1139(8) 1130.2632 1006.2261
2528 126.3512 1144(8) 1136.3630 1006.4050
2529 126.4012 1140(8) 1143.9806 1006.5838
2530 126.4512 1155(8) 1152.9443 1006.7627
2531 126.5012 1174(8) 1163.3815 1006.9416
2532 126.5512 1183(8) 1175.3149 1007.1204
2533 126.6012 1198(8) 1188.7507 1007.2993
2534 126.6512 1208(8) 1203.6603 1007.4781
2535 126.7012 1225(8) 1219.9910 1007.6570
2536 126.7512 1234(8) 1237.6459 1007.8359
2537 126.8012 1245(8) 1256.4830 1008.0148
2538 126.8512 1277(8) 1276.3193 1008.1937
2539 126.9012 1313(8) 1296.8975 1008.3725
2540 126.9512 1346(8) 1317.9136 1008.5514
2541 127.0012 1372(9) 1338.9790 1008.7303
2542 127.0512 1379(9) 1359.6379 1008.9091
2543 127.1012 1392(9) 1379.3879 1009.0880
2544 127.1512 1431(9) 1397.8093 1009.2668
2545 127.2012 1442(9) 1414.1409 1009.4457
2546 127.2512 1456(9) 1428.0515 1009.6246
2547 127.3012 1470(9) 1439.2197 1009.8035
2548 127.3512 1450(9) 1447.5020 1009.9824
2549 127.4012 1439(9) 1452.9390 1010.1612
2550 127.4512 1446(9) 1455.7000 1010.3401
2551 127.5012 1424(9) 1456.1953 1010.5190
2552 127.5512 1435(9) 1454.8594 1010.6978
2553 127.6012 1418(9) 1451.8657 1010.8767
2554 127.6512 1422(9) 1447.8478 1011.0555
2555 127.7012 1418(9) 1442.4580 1011.2344
2556 127.7512 1406(9) 1436.3444 1011.4133
2557 127.8012 1406(9) 1429.4620 1011.5922
2558 127.8512 1408(9) 1421.8718 1011.7711
2559 127.9012 1416(9) 1413.5587 1011.9499
2560 127.9512 1402(9) 1404.3925 1012.1288
2561 128.0012 1394(9) 1394.7601 1012.3077
2562 128.0512 1389(9) 1384.5190 1012.4866
2563 128.1012 1367(8) 1373.7074 1012.6654
2564 128.1512 1363(8) 1362.3301 1012.8442
2565 128.2012 1363(8) 1350.3870 1013.0231
2566 128.2512 1334(8) 1337.8658 1013.2020
2567 128.3012 1326(8) 1324.8564 1013.3809
2568 128.3512 1299(8) 1311.1963 1013.5598
2569 128.4012 1285(8) 1297.0365 1013.7386
2570 128.4512 1274(8) 1282.4976 1013.9175
2571 128.5012 1255(8) 1267.7380 1014.0964
2572 128.5512 1236(8) 1252.9407 1014.2753
2573 128.6012 1218(8) 1238.3087 1014.4541
2574 128.6512 1204(8) 1224.0154 1014.6329
2575 128.7012 1199(8) 1210.2275 1014.8118
2576 128.7512 1181(8) 1197.0807 1014.9907
2577 128.8012 1159(8) 1184.6772 1015.1696
2578 128.8512 1154(8) 1173.0940 1015.3484
2579 128.9012 1149(8) 1162.3713 1015.5273
2580 128.9512 1127(8) 1152.5364 1015.7062
2581 129.0012 1126(8) 1143.5964 1015.8851
2582 129.0512 1119(8) 1135.5396 1016.0640
2583 129.1012 1123(8) 1128.3417 1016.2427
2584 129.1512 1112(8) 1121.9677 1016.4216
2585 129.2012 1111(8) 1116.3763 1016.6005
2586 129.2512 1109(8) 1111.5183 1016.7794
2587 129.3012 1105(8) 1107.3446 1016.9583
2588 129.3512 1098(8) 1103.7928 1017.1371
2589 129.4012 1101(8) 1100.8090 1017.3160
2590 129.4512 1091(8) 1098.3387 1017.4949
2591 129.5012 1095(8) 1096.1459 1017.5966
2592 129.5512 1096(8) 1094.4697 1017.6984
2593 129.6012 1099(8) 1093.1392 1017.8000
2594 129.6512 1109(8) 1092.1423 1017.9018
2595 129.7012 1093(8) 1091.4301 1018.0035
2596 129.7512 1101(8) 1090.9824 1018.1053
2597 129.8012 1107(8) 1090.7363 1018.2070
2598 129.8512 1108(8) 1090.8054 1018.3088
2599 129.9012 1106(8) 1091.0144 1018.4105
2600 129.9512 1115(8) 1091.4840 1018.5123
2601 130.0012 1104(8) 1091.9182 1018.6140
2602 130.0512 1101(8) 1092.4995 1018.7157
2603 130.1012 1112(8) 1093.2307 1018.8174
2604 130.1512 1101(8) 1094.1224 1018.9192
2605 130.2012 1110(8) 1095.1914 1019.0209
2606 130.2512 1112(8) 1096.5106 1019.1227
2607 130.3012 1097(8) 1098.0087 1019.2244
2608 130.3512 1095(8) 1099.7611 1019.3261
2609 130.4012 1099(8) 1101.3135 1019.4279
2610 130.4512 1101(8) 1103.6787 1019.5296
2611 130.5012 1112(8) 1106.3896 1019.6313
2612 130.5512 1105(8) 1109.4601 1019.7331
2613 130.6012 1111(8) 1112.9102 1019.8348
2614 130.6512 1114(8) 1116.7408 1019.9365
2615 130.7012 1120(8) 1120.9465 1020.0383
2616 130.7512 1129(8) 1125.5161 1020.1400
2617 130.8012 1133(8) 1130.4087 1020.2418
2618 130.8512 1150(8) 1135.6056 1020.3435
2619 130.9012 1164(8) 1140.5970 1020.4453
2620 130.9512 1151(8) 1146.2247 1020.5470
2621 131.0012 1157(8) 1151.9412 1020.6487
2622 131.0512 1160(8) 1157.6539 1020.7504
2623 131.1012 1175(8) 1163.2539 1020.8522
2624 131.1512 1191(8) 1168.6207 1020.9539
2625 131.2012 1199(8) 1173.5638 1021.0557
2626 131.2512 1190(8) 1177.9484 1021.1574
2627 131.3012 1202(8) 1181.6106 1021.2592
2628 131.3512 1215(8) 1184.4054 1021.3608
2629 131.4012 1201(8) 1186.2072 1021.4626
2630 131.4512 1201(8) 1186.9189 1021.5643
2631 131.5012 1193(8) 1186.6422 1021.6661
2632 131.5512 1190(8) 1185.1738 1021.7678
2633 131.6012 1198(8) 1182.6609 1021.8695
2634 131.6512 1197(8) 1179.2391 1021.9713
2635 131.7012 1189(8) 1175.0378 1022.0730
2636 131.7512 1158(8) 1170.4630 1022.1747
2637 131.8012 1171(8) 1165.1993 1022.2765
2638 131.8512 1157(8) 1159.6499 1022.3782
2639 131.9012 1142(8) 1153.9628 1022.4800
2640 131.9512 1141(8) 1148.2783 1022.5817
2641 132.0012 1137(8) 1142.7192 1022.6835
2642 132.0512 1127(8) 1137.3915 1022.7852
2643 132.1012 1127(8) 1132.3855 1022.8869
2644 132.1512 1123(8) 1127.7705 1022.9886
2645 132.2012 1102(8) 1123.5538 1023.0904
2646 132.2512 1091(8) 1119.8792 1023.1921
2647 132.3012 1104(8) 1116.7225 1023.2939
2648 132.3512 1105(8) 1114.0992 1023.3956
2649 132.4012 1103(8) 1112.0103 1023.4973
2650 132.4512 1112(8) 1110.5150 1023.5991
2651 132.5012 1107(8) 1109.4619 1023.7008
2652 132.5512 1097(8) 1108.8916 1023.8026
2653 132.6012 1106(8) 1108.7708 1023.9042
2654 132.6512 1101(8) 1109.0607 1024.0060
2655 132.7012 1122(8) 1109.7186 1024.1078
2656 132.7512 1127(8) 1110.6974 1024.2095
2657 132.8012 1117(8) 1111.9469 1024.3113
2658 132.8512 1117(8) 1113.4066 1024.4130
2659 132.9012 1124(8) 1115.0337 1024.5146
2660 132.9512 1139(8) 1116.7585 1024.6165
2661 133.0012 1129(8) 1118.5134 1024.7181
2662 133.0512 1139(8) 1120.2266 1024.8199
2663 133.1012 1135(8) 1121.6892 1024.9216
2664 133.1512 1132(8) 1123.0863 1025.0233
2665 133.2012 1132(8) 1124.2120 1025.1251
2666 133.2512 1131(8) 1124.9951 1025.2268
2667 133.3012 1108(8) 1125.3793 1025.3286
2668 133.3512 1120(8) 1125.3109 1025.4303
2669 133.4012 1119(8) 1124.8059 1025.5321
2670 133.4512 1114(8) 1123.8557 1025.6338
2671 133.5012 1110(8) 1122.4906 1025.7356
2672 133.5512 1107(8) 1120.7582 1025.8373
2673 133.6012 1107(8) 1118.7195 1025.9390
2674 133.6512 1100(8) 1116.4402 1026.0408
2675 133.7012 1095(8) 1113.9880 1026.1425
2676 133.7512 1095(8) 1111.4249 1026.2443
2677 133.8012 1085(8) 1108.8170 1026.3459
2678 133.8512 1093(8) 1106.2145 1026.4476
2679 133.9012 1088(8) 1103.6609 1026.5494
2680 133.9512 1085(8) 1101.1952 1026.6511
2681 134.0012 1092(8) 1098.8368 1026.7529
2682 134.0512 1090(8) 1096.6353 1026.8546
2683 134.1012 1080(8) 1094.6000 1026.9564
2684 134.1512 1078(8) 1092.7439 1027.0581
2685 134.2012 1089(8) 1091.2606 1027.3418
2686 134.2512 1101(8) 1089.9751 1027.6256
2687 134.3012 1108(8) 1088.7723 1027.9093
2688 134.3512 1099(8) 1087.8843 1028.1930
2689 134.4012 1094(8) 1087.2012 1028.4767
2690 134.4512 1100(8) 1086.7140 1028.7604
2691 134.5012 1090(8) 1086.4164 1029.0441
2692 134.5512 1111(8) 1086.3019 1029.3279
2693 134.6012 1102(8) 1086.3628 1029.6115
2694 134.6512 1104(8) 1086.5914 1029.8953
2695 134.7012 1094(8) 1086.9795 1030.1790
2696 134.7512 1112(8) 1087.5194 1030.4626
2697 134.8012 1111(8) 1088.2037 1030.7465
2698 134.8512 1111(8) 1089.0248 1031.0300
2699 134.9012 1104(8) 1089.9769 1031.3137
2700 134.9512 1095(8) 1091.0535 1031.5975
2701 135.0012 1106(8) 1092.2502 1031.8812
2702 135.0512 1093(8) 1093.5627 1032.1649
2703 135.1012 1088(8) 1094.9873 1032.4486
2704 135.1512 1091(8) 1095.9468 1032.1560
2705 135.2012 1091(8) 1097.0170 1031.8635
2706 135.2512 1095(8) 1098.1991 1031.5709
2707 135.3012 1094(8) 1099.4966 1031.2783
2708 135.3512 1107(8) 1100.9142 1030.9860
2709 135.4012 1098(8) 1102.4583 1030.6934
2710 135.4512 1098(8) 1104.1350 1030.4008
2711 135.5012 1104(8) 1105.9498 1030.1083
2712 135.5512 1100(8) 1107.9084 1029.8157
2713 135.6012 1101(8) 1110.0122 1029.5232
2714 135.6512 1104(8) 1112.2618 1029.2306
2715 135.7012 1101(8) 1114.6531 1028.9381
2716 135.7512 1104(8) 1117.1787 1028.6455
2717 135.8012 1124(8) 1119.8264 1028.3530
2718 135.8512 1129(8) 1122.5885 1028.0605
2719 135.9012 1125(8) 1125.4504 1027.7679
2720 135.9512 1138(8) 1128.3973 1027.4753
2721 136.0012 1135(8) 1131.4152 1027.1829
2722 136.0512 1127(8) 1134.4900 1026.8903
2723 136.1012 1129(8) 1137.6067 1026.5978
2724 136.1512 1144(8) 1140.7513 1026.3053
2725 136.2012 1130(8) 1143.9034 1026.0127
2726 136.2512 1132(8) 1147.0392 1025.7201
2727 136.3012 1158(8) 1150.1199 1025.4276
2728 136.3512 1154(8) 1153.1198 1025.1351
2729 136.4012 1154(8) 1155.9851 1024.8425
2730 136.4512 1152(8) 1158.6582 1024.5499
2731 136.5012 1161(8) 1160.9790 1024.2574
2732 136.5512 1166(8) 1163.0715 1023.9648
2733 136.6012 1157(8) 1164.3566 1023.6724
2734 136.6512 1151(8) 1165.5986 1023.3798
2735 136.7012 1170(8) 1166.3202 1023.0873
2736 136.7512 1164(8) 1166.4927 1022.7947
2737 136.8012 1160(8) 1166.0911 1022.5021
2738 136.8512 1148(8) 1165.1202 1022.2097
2739 136.9012 1145(8) 1163.6064 1021.9171
2740 136.9512 1133(8) 1161.5992 1021.6246
2741 137.0012 1144(8) 1159.1642 1021.3320
2742 137.0512 1143(8) 1156.3840 1021.0395
2743 137.1012 1143(8) 1153.3434 1020.7470
2744 137.1512 1128(8) 1150.1033 1020.4544
2745 137.2012 1128(8) 1146.8030 1020.1619
2746 137.2512 1131(8) 1143.5054 1019.8693
2747 137.3012 1136(8) 1140.0850 1019.5768
2748 137.3512 1129(8) 1136.9978 1019.2843
2749 137.4012 1133(8) 1134.1027 1018.9918
2750 137.4512 1135(8) 1131.4482 1018.6992
2751 137.5012 1118(8) 1129.0742 1018.4066
2752 137.5512 1120(8) 1127.7002 1018.8030
2753 137.6012 1128(8) 1126.6610 1019.1993
2754 137.6512 1132(8) 1125.9451 1019.5956
2755 137.7012 1120(8) 1125.6152 1019.9921
2756 137.7512 1119(8) 1125.6462 1020.3884
2757 137.8012 1130(8) 1126.0328 1020.7849
2758 137.8512 1138(8) 1126.5626 1021.1811
2759 137.9012 1133(8) 1127.6139 1021.5775
2760 137.9512 1138(8) 1128.9741 1021.9739
2761 138.0012 1145(8) 1130.6061 1022.3703
2762 138.0512 1125(8) 1132.4747 1022.7667
2763 138.1012 1148(8) 1134.5403 1023.1629
2764 138.1512 1143(8) 1136.7623 1023.5593
2765 138.2012 1155(8) 1139.0972 1023.9557
2766 138.2512 1156(8) 1141.5032 1024.3521
2767 138.3012 1154(8) 1143.9421 1024.7485
2768 138.3512 1152(8) 1146.3796 1025.1448
2769 138.4012 1148(8) 1148.7909 1025.5411
2770 138.4512 1156(8) 1151.1562 1025.9375
2771 138.5012 1149(8) 1153.4639 1026.3340
2772 138.5512 1155(8) 1155.7083 1026.7303
2773 138.6012 1157(8) 1157.8870 1027.1266
2774 138.6512 1153(8) 1160.0042 1027.5229
2775 138.7012 1162(8) 1162.0604 1027.9193
2776 138.7512 1161(8) 1164.0568 1028.3158
2777 138.8012 1160(8) 1165.9929 1028.7122
2778 138.8512 1155(8) 1167.8667 1029.1084
2779 138.9012 1158(8) 1169.6779 1029.5048
2780 138.9512 1158(8) 1171.4261 1029.9012
2781 139.0012 1162(8) 1173.1150 1030.2976
2782 139.0512 1179(8) 1174.7554 1030.6940
2783 139.1012 1173(8) 1176.3640 1031.0902
2784 139.1512 1162(8) 1177.9677 1031.4867
2785 139.2012 1170(8) 1179.5991 1031.8831
2786 139.2512 1172(8) 1181.2988 1032.2794
2787 139.3012 1187(8) 1183.1113 1032.6758
2788 139.3512 1194(8) 1185.0828 1033.0720
2789 139.4012 1198(8) 1187.2603 1033.4685
2790 139.4512 1192(8) 1189.6859 1033.8649
2791 139.5012 1211(8) 1192.3983 1034.2612
2792 139.5512 1219(8) 1195.4290 1034.6576
2793 139.6012 1208(8) 1198.8005 1035.0540
2794 139.6512 1219(8) 1202.5297 1035.4503
2795 139.7012 1239(8) 1206.6243 1035.8467
2796 139.7512 1239(8) 1211.0801 1036.2430
2797 139.8012 1250(8) 1215.8851 1036.6395
2798 139.8512 1253(8) 1221.0160 1037.0358
2799 139.9012 1257(8) 1226.4452 1037.4321
2800 139.9512 1265(8) 1232.1331 1037.8285
2801 140.0012 1271(8) 1238.0347 1038.2249
2802 140.0512 1277(8) 1244.0900 1038.6213
2803 140.1012 1283(8) 1250.2665 1039.0176
2804 140.1512 1283(8) 1256.5066 1039.4139
2805 140.2012 1283(8) 1262.7545 1039.8103
2806 140.2512 1287(8) 1268.9761 1040.2068
2807 140.3012 1286(8) 1275.1272 1040.6031
2808 140.3512 1283(8) 1281.1716 1040.9994
2809 140.4012 1293(8) 1287.0819 1041.3958
2810 140.4512 1303(8) 1292.8253 1041.7921
2811 140.5012 1301(8) 1298.3695 1042.1886
2812 140.5512 1314(8) 1303.6755 1042.5850
2813 140.6012 1307(8) 1308.6956 1042.9812
2814 140.6512 1313(8) 1313.3763 1043.3776
2815 140.7012 1323(8) 1317.6509 1043.7740
2816 140.7512 1317(8) 1321.4430 1044.1704
2817 140.8012 1308(8) 1324.6705 1044.5668
2818 140.8512 1314(8) 1327.2467 1044.9630
2819 140.9012 1332(8) 1329.0885 1045.3595
2820 140.9512 1342(8) 1330.1169 1045.7559
2821 141.0012 1333(8) 1330.2666 1046.1522
2822 141.0512 1327(8) 1329.4886 1046.5486
2823 141.1012 1319(8) 1327.7507 1046.9448
2824 141.1512 1320(8) 1325.0647 1047.3413
2825 141.2012 1315(8) 1321.4464 1047.7377
2826 141.2512 1311(8) 1316.9443 1048.1340
2827 141.3012 1310(8) 1311.6270 1048.5304
2828 141.3512 1306(8) 1305.5828 1048.9268
2829 141.4012 1287(8) 1298.9060 1049.3231
2830 141.4512 1286(8) 1291.7040 1049.7195
2831 141.5012 1279(8) 1284.0845 1050.1158
2832 141.5512 1259(8) 1276.1539 1050.5122
2833 141.6012 1255(8) 1268.0151 1050.9086
2834 141.6512 1245(8) 1259.7607 1051.3049
2835 141.7012 1227(8) 1251.4801 1051.7013
2836 141.7512 1232(8) 1243.0575 1052.0977
2837 141.8012 1217(8) 1234.9510 1052.4941
2838 141.8512 1213(8) 1227.0278 1052.8904
2839 141.9012 1193(8) 1219.3346 1053.2867
2840 141.9512 1211(8) 1211.9169 1053.6831
2841 142.0012 1187(8) 1204.8104 1054.0796
2842 142.0512 1185(8) 1198.0150 1054.4760
2843 142.1012 1183(8) 1191.6115 1054.8722
2844 142.1512 1176(8) 1185.5829 1055.2686
2845 142.2012 1165(8) 1179.9406 1055.6649
2846 142.2512 1170(8) 1174.6914 1056.0614
2847 142.3012 1157(8) 1169.8376 1056.4578
2848 142.3512 1148(8) 1165.3772 1056.8540
2849 142.4012 1165(8) 1161.3015 1057.2504
2850 142.4512 1161(8) 1157.6039 1057.6469
2851 142.5012 1162(8) 1154.2737 1058.0432
2852 142.5512 1159(8) 1151.2987 1058.4396
2853 142.6012 1161(8) 1148.6666 1058.8358
2854 142.6512 1154(8) 1146.3615 1059.2323
2855 142.7012 1147(8) 1144.3695 1059.6287
2856 142.7512 1141(8) 1142.6761 1060.0250
2857 142.8012 1146(8) 1145.1204 1064.2744
2858 142.8512 1154(8) 1147.8345 1068.5225
2859 142.9012 1146(8) 1150.8073 1072.7717
2860 142.9512 1156(8) 1154.0225 1077.0211
2861 143.0012 1163(8) 1157.4773 1081.2705
2862 143.0512 1166(8) 1161.1586 1085.5198
2863 143.1012 1156(8) 1165.0573 1089.7678
2864 143.1512 1139(8) 1169.1694 1094.0172
2865 143.2012 1155(8) 1168.8464 1093.6241
2866 143.2512 1149(8) 1168.7277 1093.2311
2867 143.3012 1155(8) 1168.8016 1092.8380
2868 143.3512 1151(8) 1169.0856 1092.4451
2869 143.4012 1145(8) 1169.5710 1092.0519
2870 143.4512 1154(8) 1170.2581 1091.6588
2871 143.5012 1162(8) 1171.1520 1091.2657
2872 143.5512 1161(8) 1172.2545 1090.8727
2873 143.6012 1166(8) 1173.5688 1090.4797
2874 143.6512 1157(8) 1175.0992 1090.0867
2875 143.7012 1163(8) 1176.8507 1089.6936
2876 143.7512 1174(8) 1178.8269 1089.3005
2877 143.8012 1174(8) 1181.0315 1088.9075
2878 143.8512 1168(8) 1183.4669 1088.5144
2879 143.9012 1157(8) 1186.1355 1088.1213
2880 143.9512 1194(8) 1189.0431 1087.7283
2881 144.0012 1194(8) 1192.1876 1087.3352
2882 144.0512 1193(8) 1195.5686 1086.9421
2883 144.1012 1206(8) 1199.1830 1086.5492
2884 144.1512 1208(8) 1202.9485 1086.1561
2885 144.2012 1201(8) 1207.0031 1085.7631
2886 144.2512 1213(8) 1211.2915 1085.3700
2887 144.3012 1212(8) 1215.7864 1084.9769
2888 144.3512 1228(8) 1220.4725 1084.5839
2889 144.4012 1226(8) 1225.3374 1084.1908
2890 144.4512 1248(8) 1230.3594 1083.7977
2891 144.5012 1256(8) 1235.5156 1083.4047
2892 144.5512 1247(8) 1240.7789 1083.0116
2893 144.6012 1255(8) 1246.1163 1082.6187
2894 144.6512 1258(8) 1251.4923 1082.2256
2895 144.7012 1277(8) 1256.8713 1081.8325
2896 144.7512 1283(8) 1262.2052 1081.4395
2897 144.8012 1297(8) 1267.4438 1081.0463
2898 144.8512 1285(8) 1272.5315 1080.6533
2899 144.9012 1305(8) 1277.4125 1080.2603
2900 144.9512 1314(8) 1282.0225 1079.8672
2901 145.0012 1313(8) 1286.2968 1079.4741
2902 145.0512 1327(8) 1290.1658 1079.0811
2903 145.1012 1331(8) 1293.5676 1078.6881
2904 145.1512 1339(8) 1296.4379 1078.2950
2905 145.2012 1329(8) 1298.7163 1077.9020
2906 145.2512 1344(8) 1300.3511 1077.5088
2907 145.3012 1340(8) 1301.3011 1077.1157
2908 145.3512 1334(8) 1301.5371 1076.7228
2909 145.4012 1338(8) 1301.0441 1076.3297
2910 145.4512 1326(8) 1299.8219 1075.9366
2911 145.5012 1346(8) 1297.8860 1075.5436
2912 145.5512 1330(8) 1295.2627 1075.1505
2913 145.6012 1306(8) 1292.0042 1074.7576
2914 145.6512 1299(8) 1288.1577 1074.3645
2915 145.7012 1289(8) 1283.7859 1073.9713
2916 145.7512 1276(8) 1278.9553 1073.5782
2917 145.8012 1273(8) 1273.7356 1073.1852
2918 145.8512 1271(8) 1268.1940 1072.7922
2919 145.9012 1253(8) 1262.4030 1072.3992
2920 145.9512 1251(8) 1256.4249 1072.0061
2921 146.0012 1240(8) 1250.3203 1071.6130
2922 146.0512 1229(8) 1244.1455 1071.2200
2923 146.1012 1213(8) 1237.9520 1070.8270
2924 146.1512 1205(8) 1231.7839 1070.4338
2925 146.2012 1190(8) 1225.6833 1070.0408
2926 146.2512 1202(8) 1219.6863 1069.6477
2927 146.3012 1192(8) 1213.8241 1069.2546
2928 146.3512 1181(8) 1208.1262 1068.8617
2929 146.4012 1175(8) 1202.6122 1068.4686
2930 146.4512 1179(8) 1197.3035 1068.0756
2931 146.5012 1163(8) 1192.2166 1067.6825
2932 146.5512 1165(8) 1187.3641 1067.2894
2933 146.6012 1172(8) 1182.7576 1066.8965
2934 146.6512 1170(8) 1178.3921 1066.5033
2935 146.7012 1151(8) 1174.2927 1066.1102
2936 146.7512 1162(8) 1170.4523 1065.7172
2937 146.8012 1151(8) 1166.8716 1065.3241
2938 146.8512 1154(8) 1163.5496 1064.9312
2939 146.9012 1163(8) 1160.4822 1064.5381
2940 146.9512 1152(8) 1157.6656 1064.1450
2941 147.0012 1149(8) 1155.0911 1063.7520
2942 147.0512 1144(8) 1152.7587 1063.3589
2943 147.1012 1146(8) 1150.6583 1062.9658
2944 147.1512 1154(8) 1148.7810 1062.5728
2945 147.2012 1151(8) 1147.1190 1062.1797
2946 147.2512 1148(8) 1145.6637 1061.7866
2947 147.3012 1137(8) 1144.4062 1061.3936
2948 147.3512 1144(8) 1144.5792 1062.2416
2949 147.4012 1155(8) 1144.9330 1063.0900
2950 147.4512 1150(8) 1145.4586 1063.9384
2951 147.5012 1152(8) 1146.1477 1064.7866
2952 147.5512 1154(8) 1146.9928 1065.6350
2953 147.6012 1158(8) 1147.9539 1066.4830
2954 147.6512 1154(8) 1149.0874 1067.3314
2955 147.7012 1152(8) 1150.3542 1068.1797
2956 147.7512 1158(8) 1151.7476 1069.0281
2957 147.8012 1157(8) 1153.2611 1069.8763
2958 147.8512 1165(8) 1154.8883 1070.7245
2959 147.9012 1159(8) 1156.6243 1071.5728
2960 147.9512 1150(8) 1158.4629 1072.4211
2961 148.0012 1161(8) 1160.3969 1073.2695
2962 148.0512 1168(8) 1162.4275 1074.1178
2963 148.1012 1163(8) 1164.5481 1074.9659
2964 148.1512 1164(8) 1166.7565 1075.8142
2965 148.2012 1160(8) 1169.0498 1076.6626
2966 148.2512 1170(8) 1171.4268 1077.5109
2967 148.3012 1170(8) 1173.8868 1078.3593
2968 148.3512 1169(8) 1176.4297 1079.2073
2969 148.4012 1176(8) 1179.0582 1080.0557
2970 148.4512 1172(8) 1181.7737 1080.9039
2971 148.5012 1173(8) 1184.5791 1081.7523
2972 148.5512 1184(8) 1187.9128 1083.0363
2973 148.6012 1189(8) 1191.2528 1084.3197
2974 148.6512 1184(8) 1194.7803 1085.6036
2975 148.7012 1186(8) 1198.4125 1086.8875
2976 148.7512 1199(8) 1202.0728 1088.1714
2977 148.8012 1201(8) 1205.9161 1089.4553
2978 148.8512 1199(8) 1209.8644 1090.7388
2979 148.9012 1210(8) 1213.9188 1092.0227
2980 148.9512 1222(8) 1218.0757 1093.3066
2981 149.0012 1227(9) 1222.3306 1094.5905
2982 149.0512 1222(8) 1226.6775 1095.8744
2983 149.1012 1221(8) 1231.1069 1097.1578
2984 149.1512 1235(9) 1235.6110 1098.4418
2985 149.2012 1241(9) 1240.1760 1099.7257
2986 149.2512 1268(9) 1244.7887 1101.0095
2987 149.3012 1247(9) 1249.4313 1102.2935
2988 149.3512 1255(9) 1254.0831 1103.5769
2989 149.4012 1278(9) 1258.7250 1104.8608
2990 149.4512 1270(9) 1263.3318 1106.1448
2991 149.5012 1277(9) 1267.8768 1107.4286
2992 149.5512 1284(9) 1272.3312 1108.7125
2993 149.6012 1299(9) 1276.6626 1109.9960
2994 149.6512 1290(9) 1280.8411 1111.2799
2995 149.7012 1288(9) 1284.8315 1112.5638
2996 149.7512 1285(9) 1288.5996 1113.8477
2997 149.8012 1304(9) 1292.1108 1115.1316
2998 149.8512 1313(9) 1295.3297 1116.4152
2999 149.9012 1299(9) 1117.6990 1117.6990
_pd_proc_number_of_points        2762

loop_
_refln_index_h
_refln_index_k
_refln_index_l
_refln_mult
_pd_refln_phase_id
_refln_observed_status
_refln_F_squared_meas
_refln_F_squared_calc
_refln_phase_calc
_refln_d_spacing
1 1 0 4 2 o 6.7983 6.6459 0.00 6.50652
0 0 2 2 1 o 2.8355 3.1696 180.00 6.14991
1 1 0 4 1 o 5.3787 4.7256 180.00 5.55924
0 1 1 4 2 o 1.3267 0.9940 0.00 5.52590
0 2 0 2 2 o 0.0075 0.0051 0.00 5.47465
1 1 1 8 2 o 2.0039 2.3320 0.00 4.56299
1 2 0 4 2 o 6.4388 6.2632 0.00 4.53401
1 1 2 8 1 o 13.0187 13.1694 0.00 4.12403
2 0 0 2 2 o 70.6574 70.0382 0.00 4.04490
2 0 0 4 1 o 11.9560 11.5860 0.00 3.93098
2 1 0 4 2 o 0.8812 1.3349 0.00 3.79427
1 2 1 8 2 o 0.0464 0.0669 0.00 3.69984
1 1 1 8 3 o 0.0539 0.0595 0.00 3.47909
2 0 1 4 2 o 3.5223 3.7001 180.00 3.41938
2 1 1 16 1 o 0.1686 0.1630 0.00 3.38057
1 3 0 4 2 o 0.5254 0.5220 180.00 3.32686
2 0 2 8 1 o 38.5070 38.9014 180.00 3.31216
2 1 1 8 2 o 8.0841 8.1104 0.00 3.26392
2 2 0 4 2 o 26.1197 26.1373 180.00 3.25326
0 0 2 2 2 o 81.2613 80.6559 180.00 3.20043
0 3 1 4 2 o 104.4413 104.6082 180.00 3.17056
0 0 4 2 1 o 75.9836 75.9371 0.00 3.07495
2 0 0 6 3 o 23.8140 23.8526 0.00 3.01298
1 3 1 8 2 o 1.1206 1.0501 0.00 2.95194
2 2 1 8 2 o 18.1709 17.2243 180.00 2.90017
1 1 2 8 2 o 4.4740 4.7838 0.00 2.87182
2 2 0 4 1 o 99.8328 99.8717 0.00 2.77962
0 2 2 4 2 o 0.1115 0.1127 0.00 2.76295
0 4 0 2 2 o 2.0103 2.0696 180.00 2.73732
2 3 0 4 2 o 0.7664 0.7787 0.00 2.70973
1 1 4 8 1 o 14.1379 14.1526 0.00 2.69077
2 1 3 16 1 o 84.3931 84.0007 0.00 2.66897
3 1 0 4 2 o 0.0068 0.0065 0.00 2.61836
1 2 2 8 2 o 6.2473 5.9583 0.00 2.61466
1 4 0 4 2 o 0.1834 0.1776 0.00 2.59291
2 2 2 8 1 o 0.0421 0.0428 0.00 2.53292
2 0 2 4 2 o 34.1970 34.6375 180.00 2.50982
2 3 1 8 2 o 35.7918 36.1521 180.00 2.49534
3 1 0 8 1 o 67.6537 68.1387 0.00 2.48617
2 1 2 8 2 o 17.8577 18.2096 0.00 2.44637
3 1 1 8 2 o 10.1679 10.0634 180.00 2.42344
2 0 4 8 1 o 10.7254 10.5695 0.00 2.42198
3 2 0 4 2 o 1.8081 1.7848 0.00 2.41907
1 4 1 8 2 o 5.8981 5.9094 180.00 2.40322
1 3 2 8 2 o 13.0472 13.0546 180.00 2.30645
3 1 2 16 1 o 3.4223 3.4083 0.00 2.30495
2 2 2 8 2 o 28.8274 25.9674 0.00 2.28149
2 4 0 4 2 o 2.9811 2.5935 180.00 2.26700
3 2 1 8 2 o 4.0074 3.4722 0.00 2.26286
3 3 0 4 2 o 17.0072 16.6808 0.00 2.16884
3 2 1 16 1 o 16.4831 16.2706 0.00 2.14704
2 4 1 8 2 o 5.2599 5.2229 180.00 2.13693
2 2 0 12 3 o 18.7811 18.8058 0.00 2.13050
1 5 0 4 2 o 4.9336 5.2118 180.00 2.11378
0 1 3 4 2 o 14.6473 15.9125 180.00 2.09423
0 4 2 4 2 o 41.0414 42.1232 180.00 2.08023
0 5 1 4 2 o 0.1088 0.1089 180.00 2.07196
2 3 2 8 2 o 23.2049 23.0989 0.00 2.06804
2 2 4 8 1 o 98.5120 98.0476 0.00 2.06202
3 3 1 8 2 o 6.3181 6.3378 180.00 2.05413
0 0 6 2 1 o 92.1195 93.0104 0.00 2.04997
1 1 3 8 2 o 0.2511 0.2449 0.00 2.02740
3 1 2 8 2 o 3.5296 3.4389 180.00 2.02655
4 0 0 2 2 o 5.8026 5.6506 0.00 2.02245
2 1 5 16 1 o 0.1069 0.1063 0.00 2.01561
1 4 2 8 2 o 0.0017 0.0017 0.00 2.01468
1 5 1 8 2 o 1.4547 1.5466 0.00 2.00717
4 1 0 4 2 o 0.0034 0.0035 180.00 1.98881
4 0 0 4 1 o 0.2739 0.2250 0.00 1.96549
3 1 4 16 1 o 3.2672 3.2492 0.00 1.93331
1 2 3 8 2 o 12.0084 12.0539 180.00 1.93054
3 2 2 8 2 o 37.2456 37.4265 0.00 1.92981
4 0 1 4 2 o 6.4924 6.5342 0.00 1.92848
2 5 0 4 2 o 44.9149 45.3036 180.00 1.92575
3 2 3 16 1 o 8.9143 8.9484 180.00 1.92518
1 1 6 8 1 o 3.1707 3.1867 180.00 1.92337
3 4 0 4 2 o 10.0880 10.2081 180.00 1.92102
4 1 1 8 2 o 17.2907 17.7224 0.00 1.89924
4 2 0 4 2 o 27.5932 28.1998 180.00 1.89714
2 0 3 4 2 o 32.9860 33.2567 0.00 1.88717
4 1 1 16 1 o 19.9114 20.0029 180.00 1.88430
4 0 2 8 1 o 1.2519 1.2514 0.00 1.87220
2 1 3 8 2 o 13.9542 13.7397 180.00 1.85975
3 3 0 4 1 o 28.8634 28.2327 180.00 1.85308
2 4 2 8 2 o 0.7215 0.7045 180.00 1.84992
2 5 1 8 2 o 13.5215 13.3042 0.00 1.84410
0 3 3 4 2 o 48.8063 48.2534 0.00 1.84197
3 4 1 8 2 o 4.6447 4.6143 180.00 1.83994
0 6 0 2 2 o 3.7007 3.7039 180.00 1.82488
4 2 1 8 2 o 1.6685 1.6575 180.00 1.81893
2 0 6 8 1 o 45.1546 44.8741 180.00 1.81766
3 1 1 24 3 o 0.1475 0.1461 0.00 1.81689
1 3 3 8 2 o 5.5337 5.8516 180.00 1.79600
3 3 2 8 2 o 4.9673 5.2683 180.00 1.79541
2 2 3 8 2 o 16.7478 17.4683 0.00 1.78414
1 6 0 4 2 o 1.9163 1.9342 180.00 1.78015
3 3 2 8 1 o 0.2218 0.2171 0.00 1.77428
4 3 0 4 2 o 5.1475 5.0350 0.00 1.76901
1 5 2 8 2 o 6.5782 6.5393 180.00 1.76380
4 2 0 8 1 o 47.8067 48.0475 0.00 1.75799
2 2 2 8 3 o 15.0726 14.8438 0.00 1.73954
4 1 3 16 1 o 21.3855 21.3670 180.00 1.72896
1 6 1 8 2 o 6.5959 6.6637 180.00 1.71506
4 0 2 4 2 o 71.1622 72.5121 180.00 1.70969
4 3 1 8 2 o 10.7505 10.9795 180.00 1.70509
3 5 0 4 2 o 13.7252 13.8798 0.00 1.69993
4 2 2 16 1 o 9.5596 9.3977 180.00 1.69028
4 1 2 8 2 o 10.0122 9.8002 0.00 1.68922
2 3 3 8 2 o 25.9640 25.9523 0.00 1.67634
2 6 0 4 2 o 5.9745 5.9971 180.00 1.66343
4 0 4 8 1 o 101.3105 102.0722 0.00 1.65608
3 1 3 8 2 o 33.6543 34.0356 0.00 1.65401
2 5 2 8 2 o 4.4789 4.5515 0.00 1.65007
2 2 6 8 1 o 0.3652 0.3704 180.00 1.64982
1 4 3 8 2 o 5.3827 5.4735 0.00 1.64754
3 4 2 8 2 o 13.9016 14.1328 0.00 1.64709
3 5 1 8 2 o 0.0895 0.0903 180.00 1.64297
4 2 2 8 2 o 25.9033 25.4994 0.00 1.63196
3 2 5 16 1 o 8.2003 8.0825 0.00 1.63175
4 4 0 4 2 o 15.8364 15.6148 0.00 1.62663
2 6 1 8 2 o 0.3081 0.3034 0.00 1.60995
5 1 0 4 2 o 68.5051 68.1165 180.00 1.60058
0 0 4 2 2 o 202.8687 201.5004 0.00 1.60021
3 2 3 8 2 o 0.3752 0.3726 180.00 1.60015
3 3 4 8 1 o 0.7803 0.7779 180.00 1.58715
0 6 2 4 2 o 1.1457 1.1468 0.00 1.58528
3 1 6 16 1 o 49.4595 49.6712 0.00 1.58164
4 4 1 8 2 o 1.4919 1.5035 0.00 1.57652
2 1 7 16 1 o 0.5616 0.5682 0.00 1.57177
4 3 1 16 1 o 5.4672 5.4896 0.00 1.55970
1 6 2 8 2 o 8.2579 8.0590 180.00 1.55569
1 1 4 8 2 o 2.1796 2.1056 0.00 1.55391
2 4 3 8 2 o 2.4446 2.3596 180.00 1.55371
5 1 1 8 2 o 8.2392 7.9291 180.00 1.55277
5 2 0 4 2 o 5.2370 5.0337 180.00 1.55162
4 3 2 8 2 o 1.1264 1.0943 0.00 1.54824
5 1 0 8 1 o 6.1808 6.2177 0.00 1.54186
0 0 8 2 1 o 56.9183 57.5342 0.00 1.53748
0 2 4 4 2 o 0.0813 0.0823 180.00 1.53595
1 7 0 4 2 o 3.0893 3.1278 180.00 1.53574
0 5 3 4 2 o 7.7067 7.7536 0.00 1.52819
4 2 4 16 1 o 39.7444 39.8719 0.00 1.52617
3 3 3 8 2 o 0.0039 0.0039 0.00 1.52100
0 7 1 4 2 o 1.9482 1.9372 180.00 1.51947
3 6 0 4 2 o 40.1190 39.3232 180.00 1.51134
1 2 4 8 2 o 0.5526 0.5397 0.00 1.50899
5 2 1 8 2 o 32.7755 31.9656 0.00 1.50795
4 1 5 16 1 o 11.1106 10.8461 180.00 1.50707
4 0 0 6 3 o 12.0542 11.7300 0.00 1.50649
1 5 3 8 2 o 8.6845 8.3948 180.00 1.50163
3 5 2 8 2 o 3.6335 3.5110 180.00 1.50129
5 1 2 16 1 o 0.0688 0.0672 180.00 1.49557
1 7 1 8 2 o 4.1467 4.0978 0.00 1.49336
2 0 4 4 2 o 56.4562 58.0077 0.00 1.48800
4 5 0 4 2 o 10.7256 11.0894 180.00 1.48575
1 1 8 8 1 o 2.4767 2.5649 0.00 1.48185
5 3 0 4 2 o 0.5448 0.5734 0.00 1.47914
2 6 2 8 2 o 4.2991 4.6029 0.00 1.47597
2 1 4 8 2 o 0.3141 0.3371 180.00 1.47445
3 6 1 8 2 o 16.9667 17.7165 180.00 1.47089
4 3 3 16 1 o 0.7416 0.7396 0.00 1.46812
4 0 3 4 2 o 0.0018 0.0018 180.00 1.46782
2 7 0 4 2 o 37.3699 33.8605 180.00 1.45890
4 1 3 8 2 o 4.7570 4.4129 180.00 1.45480
4 4 2 8 2 o 3.4867 3.5461 0.00 1.45008
5 2 1 16 1 o 1.6215 1.6569 180.00 1.44975
4 5 1 8 2 o 14.7548 15.7543 0.00 1.44727
1 3 4 8 2 o 0.3135 0.3422 0.00 1.44207
5 3 1 8 2 o 0.8807 0.9595 180.00 1.44116
2 2 4 8 2 o 20.8649 22.1297 180.00 1.43591
2 0 8 8 1 o 12.9614 13.2835 0.00 1.43185
5 1 2 8 2 o 8.5731 8.7775 0.00 1.43154
2 5 3 8 2 o 6.9290 7.0110 180.00 1.42957
3 4 3 8 2 o 4.7361 4.7551 0.00 1.42763
2 7 1 8 2 o 5.3433 5.2946 0.00 1.42242
4 0 6 8 1 o 63.4499 62.5646 180.00 1.41874
4 2 3 8 2 o 2.5673 2.5213 0.00 1.41774
5 2 2 8 2 o 4.5676 4.4889 0.00 1.39619
5 4 0 4 2 o 4.7760 4.7461 180.00 1.39284
4 4 0 4 1 o 118.6585 118.4581 0.00 1.38981
1 7 2 8 2 o 27.0815 27.0894 0.00 1.38458
3 3 1 24 3 o 0.2020 0.2033 0.00 1.38245
0 4 4 4 2 o 0.9398 0.9487 0.00 1.38147
5 1 4 16 1 o 2.3364 2.3657 180.00 1.37829
2 3 4 8 2 o 0.8330 0.8448 180.00 1.37789
5 2 3 16 1 o 23.9852 24.1614 0.00 1.37534
3 3 6 8 1 o 18.6145 18.7128 180.00 1.37468
0 8 0 2 2 o 2.5885 2.5328 0.00 1.36866
3 2 7 16 1 o 15.5109 15.1817 0.00 1.36818
1 6 3 8 2 o 30.6661 29.7631 0.00 1.36688
3 6 2 8 2 o 0.1135 0.1101 180.00 1.36662
3 1 4 8 2 o 0.2419 0.2339 0.00 1.36541
4 3 3 8 2 o 30.3704 29.5869 0.00 1.36181
1 4 4 8 2 o 0.0002 0.0002 180.00 1.36176
5 4 1 8 2 o 10.2163 10.0051 0.00 1.36100
4 4 2 8 1 o 23.6389 24.0407 180.00 1.35563
4 6 0 4 2 o 0.2846 0.2915 0.00 1.35487
3 7 0 4 2 o 2.6842 2.7672 180.00 1.35304
1 8 0 4 2 o 1.3018 1.3384 0.00 1.34949
5 3 0 8 1 o 5.7277 5.8386 0.00 1.34831
6 0 0 2 2 o 3.0151 3.0837 0.00 1.34830
4 5 2 8 2 o 0.7424 0.7565 0.00 1.34762
4 2 0 24 3 o 9.1056 9.2800 0.00 1.34744
2 2 8 8 1 o 64.5610 64.7708 0.00 1.34538
5 3 2 8 2 o 15.0675 14.8479 0.00 1.34267
6 1 0 4 2 o 14.6531 14.0270 180.00 1.33819
3 2 4 8 2 o 1.1876 1.1353 180.00 1.33463
4 2 6 16 1 o 5.3449 5.1289 180.00 1.33448
3 5 3 8 2 o 6.0651 6.0385 180.00 1.32954
2 7 2 8 2 o 0.2308 0.2330 0.00 1.32748
4 6 1 8 2 o 4.5860 4.6549 0.00 1.32550
4 3 5 16 1 o 7.7841 7.8822 0.00 1.32487
3 7 1 8 2 o 7.3728 7.4816 0.00 1.32378
1 8 1 8 2 o 2.1056 2.1286 0.00 1.32046
6 0 1 4 2 o 0.4056 0.4094 0.00 1.31935
5 3 2 16 1 o 44.5552 44.7419 0.00 1.31703
2 6 3 8 2 o 1.1345 1.1278 180.00 1.31185
6 0 0 4 1 o 81.3922 80.5314 0.00 1.31033
6 1 1 8 2 o 18.7509 18.4842 0.00 1.30987
6 2 0 4 2 o 25.7395 25.2800 180.00 1.30918
3 1 8 16 1 o 0.3868 0.3774 0.00 1.30763
2 4 4 8 2 o 0.2421 0.2354 180.00 1.30733
5 5 0 4 2 o 15.4899 15.1486 0.00 1.30130
2 8 0 4 2 o 0.0051 0.0051 0.00 1.29646
4 4 3 8 2 o 9.9666 10.0006 180.00 1.29358
4 1 7 16 1 o 20.4629 20.5195 180.00 1.29215
3 3 4 8 2 o 8.6525 8.7411 0.00 1.28766
6 1 1 16 1 o 20.6128 20.7902 0.00 1.28542
6 2 1 8 2 o 14.9725 15.0285 180.00 1.28263
6 0 2 8 1 o 0.2744 0.2748 180.00 1.28156
5 1 3 8 2 o 7.2821 7.3104 0.00 1.28036
5 4 2 8 2 o 4.5760 4.6169 0.00 1.27714
1 5 4 8 2 o 0.3851 0.3886 180.00 1.27585
5 5 1 8 2 o 0.2241 0.2260 0.00 1.27522
2 1 9 16 1 o 41.7327 41.9405 0.00 1.27380
0 1 5 4 2 o 0.1552 0.1541 180.00 1.27151
2 8 1 8 2 o 11.2631 11.1300 0.00 1.27065
4 4 4 8 1 o 7.7688 7.6433 0.00 1.26646
6 3 0 4 2 o 0.1947 0.1951 180.00 1.26476
0 7 3 4 2 o 16.4003 16.8662 0.00 1.26150
0 8 2 4 2 o 26.5143 26.5957 0.00 1.25842
1 1 5 8 2 o 3.4624 3.3707 0.00 1.25609
5 2 5 16 1 o 3.3533 3.2438 180.00 1.25548
4 0 4 4 2 o 16.9418 16.3504 0.00 1.25491
5 2 3 8 2 o 4.1587 4.0129 180.00 1.25488
4 6 2 8 2 o 0.0111 0.0112 0.00 1.24767
4 1 4 8 2 o 1.3287 1.3497 180.00 1.24675
1 7 3 8 2 o 0.5434 0.5524 180.00 1.24644
3 7 2 8 2 o 0.1670 0.1698 0.00 1.24624
1 8 2 8 2 o 2.8844 2.9146 180.00 1.24346
6 2 0 8 1 o 17.5728 17.7011 0.00 1.24308
6 0 2 4 2 o 47.8385 48.1112 180.00 1.24254
6 3 1 8 2 o 4.0139 4.0046 180.00 1.24077
4 7 0 4 2 o 2.3287 2.3115 180.00 1.23731
5 3 4 16 1 o 39.5164 39.3416 0.00 1.23482
6 1 2 8 2 o 0.9056 0.9013 0.00 1.23461
3 6 3 8 2 o 7.5752 7.5534 0.00 1.23328
6 1 3 16 1 o 0.2219 0.2216 180.00 1.23269
5 1 6 16 1 o 5.3871 5.3819 0.00 1.23222
1 2 5 8 2 o 3.6839 3.6798 180.00 1.23200
[truncated: 206,786 more chars]
